# Supplementary material for: (E)-4-(4-Hydr­oxy-3-methoxy­benzyl­idene­amino)-3-[1-(4-isobutyl­phen­yl)eth­yl]-1H-1,2,4-triazole-5(4H)-thione
Source: Acta Crystallogr Sect E Struct Rep Online. 2009 Dec 9;66(Pt 1):o89–90. doi: 10.1107/S160053680905209X (PMC2980163; doi:10.1107/S160053680905209X)
Supplement: Supplementary file 1 [file e-66-00o89-sup1.cif]

##############################################################################
###                                                                        ###
###        Electronic paper (Acta Crystallographica Section E)             ###
###                                                                        ###
##############################################################################
#                                                                            #
# This CIF contains the data in a paper accepted for publication in Acta     #
# Crystallographica Section E. It conforms to the requirements of Notes      #
# for Authors for Section E, and has been peer reviewed under the auspices   #
# of the IUCr Commission on Journals.                                        #
#                                                                            #
# Full details of the Crystallographic Information File format               #
# are given in the paper "The Crystallographic Information File (CIF):       #
# a New Standard Archive File for Crystallography" by S. R. Hall, F. H.      #
# Allen and I. D. Brown [Acta Cryst. (1991), A47, 655-685].                  #
#                                                                            #
# The current version of the core CIF dictionary is obtainable from          #
# ftp://ftp.iucr.org/pub/cif_core.dic. The current version number is 2.4.    #
#                                                                            #
# Software is freely available for graphical display of the structure(s) in  #
# this CIF.  For information consult the CIF home page http://www.iucr.org/  #
# cif/home.html                                                              #
#                                                                            #
# This file may be used for bona fide research purposes within the           #
# scientific community so long as proper attribution is given to the journal # 
# article from which it was obtained.                                        #
#                                                                            #
##############################################################################
                                             
data_global
_audit_creation_method     'form.cif (version 2.0)'
_journal_data_validation_number     ?
_journal_date_recd_electronic     2009-11-30
_journal_date_accepted     2009-12-03
_journal_name_full     'Acta Crystallographica, Section E'
_journal_year     2010
_journal_volume     66
_journal_issue      1
_journal_page_first     o89
_journal_page_last     o90
_journal_paper_category     QO
_journal_coeditor_code     SJ2704
_publ_contact_author_name     'Prof. Fun, Hoong-Kun'
_publ_contact_author_address
;
      X-ray Crystallography Unit
      School of Physics
      Universiti Sains Malaysia
      11800 USM, Penang
      MALAYSIA
;
_publ_contact_author_email     'hkfun@usm.my'
_publ_contact_author_fax     '604 6579150'
_publ_contact_author_phone     '604 6533652'
_publ_section_title
;\
(<i>E</i>)-4-(4-Hydroxy-3-methoxybenzylideneamino)-3-[1-(4-isobutylphenyl)\
ethyl]-1<i>H</i>-1,2,4-triazole-5(4<i>H</i>)-thione
;
loop_
    _publ_author_name
    _publ_author_footnote
    _publ_author_address
    'Jia Hao Goh'
;
      Thomson Reuters ResearcherID: C-7576-2009.
;
;
      X-ray Crystallography Unit
      School of Physics
      Universiti Sains Malaysia
      11800 USM, Penang
      Malaysia
;
    'Hoong-Kun Fun'
;
      Thomson Reuters ResearcherID: A-3561-2009.
;
;     X-ray Crystallography Unit
      School of Physics
      Universiti Sains Malaysia
      11800 USM, Penang
      Malaysia
;
    'A. C. Vinayaka' ?
;
      Department of Studies in Chemistry
      Mangalore University
      Mangalagangotri
      Mangalore 574 199
      India
;
    'B. Kalluraya' ?
;
      Department of Studies in Chemistry
      Mangalore University
      Mangalagangotri
      Mangalore 574 199
      India
;
data_I
_audit_creation_method     SHELXL-97
_chemical_name_systematic
;
(E)-4-(4-Hydroxy-3-methoxybenzylideneamino)-3-
[1-(4-isobutylphenyl)ethyl]-1H-1,2,4-triazole-5(4H)-thione
;
_chemical_name_common     ?
_chemical_formula_moiety     'C22 H26 N4 O2 S'
_chemical_formula_sum     'C22 H26 N4 O2 S'
_chemical_formula_iupac     'C22 H26 N4 O2 S'
_chemical_formula_weight     410.53
_chemical_melting_point     ?
_symmetry_cell_setting     Triclinic
_symmetry_space_group_name_H-M     'P -1'
_symmetry_space_group_name_Hall     '-P 1'
loop_
    _symmetry_equiv_pos_as_xyz
    'x, y, z'
    '-x, -y, -z'
_cell_length_a     9.8646(3)
_cell_length_b     14.2026(5)
_cell_length_c     16.6758(6)
_cell_angle_alpha     69.048(2)
_cell_angle_beta     79.881(2)
_cell_angle_gamma     85.946(2)
_cell_volume     2147.83(13)
_cell_formula_units_Z     4
_cell_measurement_reflns_used     9988
_cell_measurement_theta_min     2.48
_cell_measurement_theta_max     29.92
_cell_measurement_temperature     100.00(10)
_exptl_crystal_description     'block'
_exptl_crystal_colour     'colourless'
_exptl_crystal_size_max     0.309
_exptl_crystal_size_mid     0.22
_exptl_crystal_size_min     0.151
_exptl_crystal_density_diffrn     1.270
_exptl_crystal_density_meas     ?
_exptl_crystal_density_method     'not measured'
_exptl_crystal_F_000     872
_exptl_absorpt_coefficient_mu     0.176
_exptl_absorpt_correction_type     'multi-scan'
_exptl_absorpt_process_details     '(<i>SADABS</i>; Bruker, 2005)'
_exptl_absorpt_correction_T_min     0.9476
_exptl_absorpt_correction_T_max     0.9739
_exptl_special_details
;
The crystal was placed in the cold stream of an Oxford Cyrosystems
Cobra open-flow nitrogen cryostat (Cosier & Glazer, 1986) operating
at 100.0(1)K.
;
_diffrn_ambient_temperature     100.00(10)
_diffrn_radiation_type     MoK\a
_diffrn_radiation_wavelength     0.71073
_diffrn_radiation_source     'fine-focus sealed tube'
_diffrn_radiation_monochromator     graphite
_diffrn_measurement_device_type
;
Bruker SMART APEXII CCD area-detector diffractometer
;
_diffrn_measurement_method     '\f and \w scans'
_diffrn_detector_area_resol_mean     ?
_diffrn_reflns_number     39640
_diffrn_reflns_av_R_equivalents     0.0601
_diffrn_reflns_av_sigmaI/netI     0.0518
_diffrn_reflns_theta_min     2.29
_diffrn_reflns_theta_max     25.00
_diffrn_reflns_theta_full     25.00
_diffrn_measured_fraction_theta_max     0.985
_diffrn_measured_fraction_theta_full     0.985
_diffrn_reflns_limit_h_min     -11
_diffrn_reflns_limit_h_max     11
_diffrn_reflns_limit_k_min     -16
_diffrn_reflns_limit_k_max     16
_diffrn_reflns_limit_l_min     -19
_diffrn_reflns_limit_l_max     19
_diffrn_standards_number     0
_diffrn_standards_interval_count     .
_diffrn_standards_interval_time     .
_diffrn_standards_decay_%     ?
_refine_special_details
;
 Refinement of F^2^ against ALL reflections.  The weighted R-factor wR and
 goodness of fit S are based on F^2^, conventional R-factors R are based
 on F, with F set to zero for negative F^2^. The threshold expression of
 F^2^ > 2sigma(F^2^) is used only for calculating R-factors(gt) etc. and is
 not relevant to the choice of reflections for refinement.  R-factors based
 on F^2^ are statistically about twice as large as those based on F, and R-
 factors based on ALL data will be even larger.
;
_reflns_number_total     7435
_reflns_number_gt     5503
_reflns_threshold_expression     I>2\s(I)
_refine_ls_structure_factor_coef     Fsqd
_refine_ls_matrix_type     full
_refine_ls_R_factor_all     0.0678
_refine_ls_R_factor_gt     0.0441
_refine_ls_wR_factor_gt     0.0961
_refine_ls_wR_factor_ref     0.1106
_refine_ls_goodness_of_fit_ref     1.035
_refine_ls_restrained_S_all     1.035
_refine_ls_number_reflns     7435
_refine_ls_number_parameters     571
_refine_ls_number_restraints     0
_refine_ls_hydrogen_treatment     mixed
_refine_ls_weighting_scheme     calc
_refine_ls_weighting_details
         'calc w=1/[\s^2^(Fo^2^)+(0.0383P)^2^+1.5959P] where P=(Fo^2^+2Fc^2^)/3'
_atom_sites_solution_hydrogens     geom
_atom_sites_solution_primary     direct
_atom_sites_solution_secondary     difmap
_refine_ls_shift/su_max     0.001
_refine_ls_shift/su_mean     <0.001
_refine_diff_density_max     0.246
_refine_diff_density_min     -0.253
_refine_ls_extinction_method     none
_refine_ls_extinction_coef     ?
loop_
    _atom_type_symbol
    _atom_type_description
    _atom_type_scat_dispersion_real
    _atom_type_scat_dispersion_imag
    _atom_type_scat_source
    'C' 'C' 0.0033 0.0016
                         'International Tables Vol C Tables 4.2.6.8 and 6.1.1.4'
    'H' 'H' 0.0000 0.0000
                         'International Tables Vol C Tables 4.2.6.8 and 6.1.1.4'
    'N' 'N' 0.0061 0.0033
                         'International Tables Vol C Tables 4.2.6.8 and 6.1.1.4'
    'O' 'O' 0.0106 0.0060
                         'International Tables Vol C Tables 4.2.6.8 and 6.1.1.4'
    'S' 'S' 0.1246 0.1234
                         'International Tables Vol C Tables 4.2.6.8 and 6.1.1.4'
_computing_data_collection     'APEX2 (Bruker, 2005)'
_computing_cell_refinement     'SAINT (Bruker, 2005)'
_computing_data_reduction     'SAINT (Bruker, 2005)'
_computing_structure_solution     'SHELXTL (Sheldrick, 2008)'
_computing_structure_refinement     'SHELXTL (Sheldrick, 2008)'
_computing_molecular_graphics     'SHELXTL (Sheldrick, 2008)'
_computing_publication_material
;
SHELXTL (Sheldrick, 2008) and PLATON (Spek, 2009)
;
loop_
    _atom_site_type_symbol
    _atom_site_label
    _atom_site_fract_x
    _atom_site_fract_y
    _atom_site_fract_z
    _atom_site_U_iso_or_equiv
    _atom_site_adp_type
    _atom_site_calc_flag
    _atom_site_refinement_flags
    _atom_site_occupancy
    _atom_site_disorder_assembly
    _atom_site_disorder_group
    S S1A 0.14118(6) 1.03163(5) 0.30146(4) 0.02423(16) Uani d . 1 . .
    O O1A 0.82404(16) 0.95561(12) -0.02253(10) 0.0245(4) Uani d . 1 . .
    O O2A 0.87801(18) 1.15369(14) -0.06581(11) 0.0279(4) Uani d . 1 . .
    N N1A 0.36062(18) 0.90569(15) 0.18842(12) 0.0211(5) Uani d . 1 . .
    N N2A 0.24185(18) 0.87048(14) 0.25021(12) 0.0191(4) Uani d . 1 . .
    N N3A 0.0621(2) 0.83823(15) 0.34536(13) 0.0224(5) Uani d . 1 . .
    N N4A 0.09167(19) 0.75035(15) 0.32812(12) 0.0241(5) Uani d . 1 . .
    C C1A 0.6112(2) 0.97179(17) 0.07204(14) 0.0197(5) Uani d . 1 . .
    H H1AA 0.5897 0.9042 0.0876 0.024 Uiso calc R 1 . .
    C C2A 0.7294(2) 1.01022(17) 0.01489(14) 0.0196(5) Uani d . 1 . .
    C C3A 0.7613(2) 1.11248(17) -0.00986(14) 0.0199(5) Uani d . 1 . .
    C C4A 0.6741(2) 1.17468(18) 0.02374(15) 0.0227(5) Uani d . 1 . .
    H H4AA 0.6944 1.2426 0.0069 0.027 Uiso calc R 1 . .
    C C5A 0.5561(2) 1.13561(18) 0.08250(15) 0.0234(6) Uani d . 1 . .
    H H5AA 0.4986 1.1774 0.1058 0.028 Uiso calc R 1 . .
    C C6A 0.5232(2) 1.03453(17) 0.10683(14) 0.0196(5) Uani d . 1 . .
    C C7A 0.3988(2) 0.99654(18) 0.16938(15) 0.0218(5) Uani d . 1 . .
    H H7AA 0.3472 1.0383 0.1955 0.026 Uiso calc R 1 . .
    C C8A 0.1491(2) 0.91387(18) 0.29956(14) 0.0202(5) Uani d . 1 . .
    C C9A 0.2026(2) 0.77220(18) 0.26948(15) 0.0220(5) Uani d . 1 . .
    C C10A 0.2820(2) 0.70098(18) 0.23134(16) 0.0245(6) Uani d . 1 . .
    H H10A 0.3051 0.7358 0.1683 0.029 Uiso calc R 1 . .
    C C11A 0.4164(2) 0.66929(17) 0.26810(15) 0.0213(5) Uani d . 1 . .
    C C12A 0.4173(2) 0.63440(17) 0.35689(15) 0.0238(6) Uani d . 1 . .
    H H12A 0.3357 0.6333 0.3948 0.029 Uiso calc R 1 . .
    C C13A 0.5383(2) 0.60111(17) 0.38975(16) 0.0249(6) Uani d . 1 . .
    H H13A 0.5364 0.5786 0.4496 0.030 Uiso calc R 1 . .
    C C14A 0.6620(2) 0.60045(17) 0.33603(16) 0.0242(6) Uani d . 1 . .
    C C15A 0.6609(2) 0.63709(18) 0.24672(16) 0.0268(6) Uani d . 1 . .
    H H15A 0.7429 0.6388 0.2089 0.032 Uiso calc R 1 . .
    C C16A 0.5410(2) 0.67088(17) 0.21306(16) 0.0245(6) Uani d . 1 . .
    H H16A 0.5434 0.6949 0.1531 0.029 Uiso calc R 1 . .
    C C17A 0.7915(3) 0.55792(19) 0.37397(17) 0.0298(6) Uani d . 1 . .
    H H17A 0.7869 0.5692 0.4284 0.036 Uiso calc R 1 . .
    H H17B 0.8703 0.5943 0.3343 0.036 Uiso calc R 1 . .
    C C18A 0.8138(2) 0.44485(18) 0.39067(15) 0.0247(6) Uani d . 1 . .
    H H18A 0.7296 0.4097 0.4259 0.030 Uiso calc R 1 . .
    C C19A 0.9313(3) 0.40483(19) 0.44231(18) 0.0336(6) Uani d . 1 . .
    H H19A 0.9396 0.3332 0.4563 0.050 Uiso calc R 1 . .
    H H19B 0.9126 0.4197 0.4950 0.050 Uiso calc R 1 . .
    H H19C 1.0156 0.4364 0.4082 0.050 Uiso calc R 1 . .
    C C20A 0.8408(3) 0.42227(19) 0.30693(17) 0.0358(7) Uani d . 1 . .
    H H20A 0.8545 0.3510 0.3202 0.054 Uiso calc R 1 . .
    H H20B 0.9217 0.4573 0.2707 0.054 Uiso calc R 1 . .
    H H20C 0.7633 0.4442 0.2769 0.054 Uiso calc R 1 . .
    C C21A 0.8043(3) 0.84942(18) 0.00711(18) 0.0314(6) Uani d . 1 . .
    H H21A 0.8784 0.8193 -0.0214 0.047 Uiso calc R 1 . .
    H H21B 0.7185 0.8360 -0.0062 0.047 Uiso calc R 1 . .
    H H21C 0.8028 0.8214 0.0689 0.047 Uiso calc R 1 . .
    C C22A 0.1956(3) 0.6086(2) 0.24750(18) 0.0335(6) Uani d . 1 . .
    H H22A 0.1170 0.6294 0.2184 0.050 Uiso calc R 1 . .
    H H22B 0.1654 0.5766 0.3089 0.050 Uiso calc R 1 . .
    H H22C 0.2504 0.5620 0.2253 0.050 Uiso calc R 1 . .
    S S1B 0.76869(7) 1.16289(5) 0.46186(4) 0.02935(17) Uani d . 1 . .
    O O1B 0.12190(16) 0.86906(12) 0.82309(10) 0.0249(4) Uani d . 1 . .
    O O2B 0.03960(17) 1.04132(15) 0.84371(11) 0.0272(4) Uani d . 1 . .
    N N1B 0.55655(18) 0.96259(14) 0.59078(12) 0.0204(4) Uani d . 1 . .
    N N2B 0.67979(18) 0.96233(14) 0.53497(12) 0.0199(4) Uani d . 1 . .
    N N3B 0.8661(2) 0.98759(16) 0.44571(13) 0.0234(5) Uani d . 1 . .
    N N4B 0.83900(19) 0.88679(15) 0.46948(12) 0.0227(5) Uani d . 1 . .
    C C1B 0.3228(2) 0.94956(18) 0.71665(14) 0.0203(5) Uani d . 1 . .
    H H1BA 0.3510 0.8909 0.7056 0.024 Uiso calc R 1 . .
    C C2B 0.2040(2) 0.95066(18) 0.77424(14) 0.0208(5) Uani d . 1 . .
    C C3B 0.1595(2) 1.04026(18) 0.78779(14) 0.0213(5) Uani d . 1 . .
    C C4B 0.2352(2) 1.12697(18) 0.74649(14) 0.0216(5) Uani d . 1 . .
    H H4BA 0.2044 1.1865 0.7554 0.026 Uiso calc R 1 . .
    C C5B 0.3578(2) 1.12518(18) 0.69152(14) 0.0210(5) Uani d . 1 . .
    H H5BA 0.4115 1.1828 0.6656 0.025 Uiso calc R 1 . .
    C C6B 0.4004(2) 1.03784(17) 0.67511(14) 0.0194(5) Uani d . 1 . .
    C C7B 0.5282(2) 1.03830(18) 0.61510(14) 0.0198(5) Uani d . 1 . .
    H H7BA 0.5877 1.0928 0.5951 0.024 Uiso calc R 1 . .
    C C8B 0.7711(2) 1.03861(18) 0.48228(14) 0.0221(5) Uani d . 1 . .
    C C9B 0.7242(2) 0.87318(18) 0.52375(14) 0.0208(5) Uani d . 1 . .
    C C10B 0.6490(2) 0.77595(17) 0.57006(15) 0.0217(5) Uani d . 1 . .
    H H10B 0.5516 0.7886 0.5643 0.026 Uiso calc R 1 . .
    C C11B 0.6591(2) 0.73653(17) 0.66668(15) 0.0226(5) Uani d . 1 . .
    C C12B 0.7824(3) 0.73933(19) 0.69533(16) 0.0299(6) Uani d . 1 . .
    H H12B 0.8604 0.7660 0.6550 0.036 Uiso calc R 1 . .
    C C13B 0.7903(3) 0.7030(2) 0.78281(17) 0.0342(6) Uani d . 1 . .
    H H13B 0.8738 0.7061 0.8003 0.041 Uiso calc R 1 . .
    C C14B 0.6771(3) 0.66181(19) 0.84572(16) 0.0300(6) Uani d . 1 A .
    C C15B 0.5549(3) 0.6571(2) 0.81633(17) 0.0348(7) Uani d . 1 . .
    H H15B 0.4778 0.6284 0.8566 0.042 Uiso calc R 1 . .
    C C16B 0.5456(3) 0.6942(2) 0.72841(16) 0.0318(6) Uani d . 1 . .
    H H16B 0.4625 0.6907 0.7107 0.038 Uiso calc R 1 . .
    C C17B 0.6842(3) 0.6274(2) 0.94214(16) 0.0355(7) Uani d . 1 . .
    H H17C 0.5972 0.5962 0.9741 0.043 Uiso calc PR 0.785(6) A 1
    H H17D 0.6932 0.6867 0.9567 0.043 Uiso calc PR 0.785(6) A 1
    H H17E 0.5945 0.6355 0.9725 0.043 Uiso d PR 0.215(6) A 2
    H H17F 0.7458 0.6709 0.9510 0.043 Uiso d PR 0.215(6) A 2
    C C18B 0.7994(5) 0.5541(3) 0.9742(2) 0.0301(10) Uani d P 0.785(6) A 1
    H H18B 0.8865 0.5840 0.9390 0.036 Uiso calc PR 0.785(6) A 1
    C C19B 0.7853(5) 0.4535(3) 0.9638(3) 0.0417(12) Uani d P 0.785(6) A 1
    H H19D 0.7824 0.4643 0.9039 0.062 Uiso calc PR 0.785(6) A 1
    H H19E 0.7020 0.4214 0.9992 0.062 Uiso calc PR 0.785(6) A 1
    H H19F 0.8628 0.4111 0.9817 0.062 Uiso calc PR 0.785(6) A 1
    C C20B 0.8060(6) 0.5394(4) 1.0684(2) 0.0390(11) Uani d P 0.785(6) A 1
    H H20D 0.8794 0.4932 1.0877 0.059 Uiso calc PR 0.785(6) A 1
    H H20E 0.7202 0.5126 1.1042 0.059 Uiso calc PR 0.785(6) A 1
    H H20F 0.8225 0.6030 1.0728 0.059 Uiso calc PR 0.785(6) A 1
    C C18C 0.7281(19) 0.5229(13) 0.9807(9) 0.032(4) Uani d P 0.215(6) A 2
    H H18C 0.6539 0.4816 0.9789 0.038 Uiso calc PR 0.215(6) A 2
    C C19C 0.855(2) 0.4920(12) 0.9330(10) 0.0417(12) Uani d P 0.215(6) A 2
    H H19G 0.8422 0.5027 0.8746 0.062 Uiso calc PR 0.215(6) A 2
    H H19H 0.8741 0.4219 0.9621 0.062 Uiso calc PR 0.215(6) A 2
    H H19I 0.9313 0.5315 0.9314 0.062 Uiso calc PR 0.215(6) A 2
    C C20C 0.7302(17) 0.5010(13) 1.0787(9) 0.037(4) Uani d P 0.215(6) A 2
    H H20G 0.7433 0.4300 1.1077 0.056 Uiso calc PR 0.215(6) A 2
    H H20H 0.6443 0.5222 1.1045 0.056 Uiso calc PR 0.215(6) A 2
    H H20I 0.8043 0.5373 1.0845 0.056 Uiso calc PR 0.215(6) A 2
    C C21B 0.1587(3) 0.77692(19) 0.80815(18) 0.0338(6) Uani d . 1 . .
    H H21D 0.0948 0.7253 0.8454 0.051 Uiso calc R 1 . .
    H H21E 0.2500 0.7570 0.8206 0.051 Uiso calc R 1 . .
    H H21F 0.1560 0.7865 0.7485 0.051 Uiso calc R 1 . .
    C C22B 0.7028(3) 0.69751(19) 0.52920(17) 0.0308(6) Uani d . 1 . .
    H H22D 0.6911 0.7221 0.4692 0.046 Uiso calc R 1 . .
    H H22E 0.6525 0.6361 0.5596 0.046 Uiso calc R 1 . .
    H H22F 0.7988 0.6849 0.5331 0.046 Uiso calc R 1 . .
    H H1N3 0.001(3) 0.837(2) 0.3856(18) 0.040(9) Uiso d . 1 . .
    H H2N3 0.938(3) 1.0140(19) 0.4079(16) 0.029(7) Uiso d . 1 . .
    H H1O2 0.912(3) 1.111(2) -0.0781(19) 0.036(9) Uiso d . 1 . .
    H H2O2 0.006(3) 0.984(2) 0.8625(19) 0.047(10) Uiso d . 1 . .
loop_
    _atom_site_aniso_label
    _atom_site_aniso_U_11
    _atom_site_aniso_U_22
    _atom_site_aniso_U_33
    _atom_site_aniso_U_12
    _atom_site_aniso_U_13
    _atom_site_aniso_U_23
    S1A 0.0174(3) 0.0280(4) 0.0254(3) 0.0006(3) 0.0021(3) -0.0098(3)
    O1A 0.0181(9) 0.0224(9) 0.0300(9) 0.0023(7) 0.0054(7) -0.0103(8)
    O2A 0.0225(10) 0.0256(10) 0.0305(10) -0.0032(8) 0.0067(8) -0.0081(9)
    N1A 0.0126(10) 0.0290(12) 0.0183(10) -0.0001(9) -0.0002(8) -0.0056(9)
    N2A 0.0122(10) 0.0237(11) 0.0185(10) 0.0005(8) -0.0001(8) -0.0052(9)
    N3A 0.0166(11) 0.0283(12) 0.0202(11) -0.0001(9) 0.0020(9) -0.0082(10)
    N4A 0.0177(11) 0.0279(12) 0.0252(11) -0.0002(9) -0.0014(9) -0.0086(9)
    C1A 0.0180(13) 0.0200(13) 0.0196(12) -0.0012(10) -0.0044(10) -0.0042(10)
    C2A 0.0155(12) 0.0244(14) 0.0182(12) 0.0041(10) -0.0033(10) -0.0070(10)
    C3A 0.0165(12) 0.0244(14) 0.0154(12) -0.0013(10) -0.0016(10) -0.0032(10)
    C4A 0.0242(13) 0.0199(13) 0.0219(13) 0.0006(10) -0.0031(10) -0.0051(11)
    C5A 0.0200(13) 0.0282(14) 0.0234(13) 0.0054(11) -0.0031(10) -0.0121(11)
    C6A 0.0164(12) 0.0251(14) 0.0168(12) 0.0011(10) -0.0029(10) -0.0068(10)
    C7A 0.0181(13) 0.0256(15) 0.0206(13) 0.0030(11) -0.0025(10) -0.0076(11)
    C8A 0.0124(12) 0.0291(14) 0.0169(12) 0.0024(10) -0.0031(9) -0.0057(11)
    C9A 0.0162(12) 0.0293(15) 0.0189(12) 0.0011(10) -0.0044(10) -0.0061(11)
    C10A 0.0226(13) 0.0274(14) 0.0229(13) 0.0004(11) -0.0007(10) -0.0097(11)
    C11A 0.0205(13) 0.0176(13) 0.0255(13) 0.0002(10) -0.0026(10) -0.0077(11)
    C12A 0.0214(13) 0.0222(13) 0.0251(13) -0.0028(10) 0.0016(10) -0.0070(11)
    C13A 0.0276(14) 0.0207(13) 0.0242(13) -0.0006(11) -0.0056(11) -0.0044(11)
    C14A 0.0237(13) 0.0161(13) 0.0332(15) -0.0005(10) -0.0043(11) -0.0091(11)
    C15A 0.0197(13) 0.0234(14) 0.0355(15) 0.0002(11) 0.0022(11) -0.0113(12)
    C16A 0.0251(14) 0.0216(13) 0.0235(13) 0.0016(11) -0.0013(11) -0.0054(11)
    C17A 0.0227(14) 0.0287(15) 0.0391(16) 0.0019(11) -0.0075(11) -0.0126(12)
    C18A 0.0221(13) 0.0214(13) 0.0270(14) 0.0002(10) -0.0030(11) -0.0047(11)
    C19A 0.0286(15) 0.0276(15) 0.0407(16) 0.0033(12) -0.0094(12) -0.0062(13)
    C20A 0.0474(18) 0.0223(14) 0.0339(16) 0.0079(13) -0.0063(13) -0.0067(12)
    C21A 0.0244(14) 0.0223(14) 0.0457(17) 0.0024(11) 0.0032(12) -0.0146(13)
    C22A 0.0279(15) 0.0364(16) 0.0415(16) 0.0011(12) -0.0054(12) -0.0205(13)
    S1B 0.0273(4) 0.0275(4) 0.0281(4) -0.0055(3) 0.0048(3) -0.0069(3)
    O1B 0.0181(9) 0.0238(9) 0.0265(9) -0.0047(7) 0.0018(7) -0.0029(8)
    O2B 0.0165(9) 0.0348(12) 0.0268(10) -0.0016(8) 0.0063(7) -0.0111(9)
    N1B 0.0113(10) 0.0276(12) 0.0195(10) 0.0002(8) 0.0012(8) -0.0066(9)
    N2B 0.0137(10) 0.0256(11) 0.0180(10) -0.0003(8) 0.0002(8) -0.0060(9)
    N3B 0.0136(11) 0.0312(13) 0.0231(11) -0.0010(9) 0.0028(9) -0.0091(10)
    N4B 0.0170(11) 0.0295(12) 0.0210(11) 0.0023(9) -0.0023(8) -0.0090(9)
    C1B 0.0176(12) 0.0220(13) 0.0207(12) 0.0026(10) -0.0024(10) -0.0075(11)
    C2B 0.0157(12) 0.0247(14) 0.0189(12) -0.0031(10) -0.0044(10) -0.0028(11)
    C3B 0.0165(12) 0.0291(14) 0.0157(12) 0.0016(10) -0.0015(10) -0.0058(11)
    C4B 0.0213(13) 0.0238(14) 0.0205(12) 0.0031(10) -0.0029(10) -0.0098(11)
    C5B 0.0192(13) 0.0226(13) 0.0189(12) -0.0015(10) -0.0031(10) -0.0041(10)
    C6B 0.0157(12) 0.0240(13) 0.0159(12) -0.0002(10) -0.0033(9) -0.0036(10)
    C7B 0.0159(12) 0.0237(13) 0.0181(12) 0.0003(10) -0.0030(10) -0.0054(11)
    C8B 0.0147(12) 0.0332(15) 0.0166(12) -0.0026(11) -0.0011(10) -0.0068(11)
    C9B 0.0164(12) 0.0277(14) 0.0202(12) 0.0062(10) -0.0058(10) -0.0106(11)
    C10B 0.0165(12) 0.0245(14) 0.0241(13) 0.0011(10) -0.0037(10) -0.0088(11)
    C11B 0.0218(13) 0.0182(13) 0.0267(13) 0.0046(10) -0.0034(10) -0.0078(11)
    C12B 0.0258(14) 0.0330(15) 0.0261(14) -0.0036(12) -0.0055(11) -0.0034(12)
    C13B 0.0354(16) 0.0362(16) 0.0307(15) -0.0044(13) -0.0133(12) -0.0070(13)
    C14B 0.0360(16) 0.0268(15) 0.0279(14) 0.0054(12) -0.0042(12) -0.0120(12)
    C15B 0.0288(15) 0.0400(17) 0.0271(15) 0.0015(12) 0.0040(12) -0.0059(13)
    C16B 0.0204(14) 0.0397(16) 0.0315(15) 0.0012(12) -0.0015(11) -0.0095(13)
    C17B 0.0476(18) 0.0315(16) 0.0265(14) 0.0080(13) -0.0068(13) -0.0103(12)
    C18B 0.038(3) 0.026(2) 0.025(2) -0.004(2) -0.0014(19) -0.0080(17)
    C19B 0.069(3) 0.025(2) 0.031(2) 0.004(2) -0.007(2) -0.0104(19)
    C20B 0.053(3) 0.036(3) 0.026(2) 0.000(2) -0.009(2) -0.0090(19)
    C18C 0.030(9) 0.030(10) 0.030(8) 0.007(7) -0.013(7) -0.001(7)
    C19C 0.069(3) 0.025(2) 0.031(2) 0.004(2) -0.007(2) -0.0104(19)
    C20C 0.030(9) 0.028(9) 0.036(8) 0.013(7) -0.008(7) 0.008(7)
    C21B 0.0279(15) 0.0279(15) 0.0401(16) -0.0082(12) 0.0020(12) -0.0075(13)
    C22B 0.0331(15) 0.0316(15) 0.0297(15) 0.0060(12) -0.0090(12) -0.0124(12)
_geom_special_details
;
 All esds (except the esd in the dihedral angle between two l.s. planes)
 are estimated using the full covariance matrix.  The cell esds are taken
 into account individually in the estimation of esds in distances, angles
 and torsion angles; correlations between esds in cell parameters are only
 used when they are defined by crystal symmetry.  An approximate (isotropic)
 treatment of cell esds is used for estimating esds involving l.s. planes.
;
loop_
    _geom_bond_atom_site_label_1
    _geom_bond_atom_site_label_2
    _geom_bond_site_symmetry_2
    _geom_bond_distance
    _geom_bond_publ_flag
    S1A C8A . 1.680(2) ?
    O1A C2A . 1.379(3) ?
    O1A C21A . 1.425(3) ?
    O2A C3A . 1.366(3) ?
    O2A H1O2 . 0.75(3) ?
    N1A C7A . 1.281(3) ?
    N1A N2A . 1.405(2) ?
    N2A C8A . 1.383(3) ?
    N2A C9A . 1.383(3) ?
    N3A C8A . 1.337(3) ?
    N3A N4A . 1.379(3) ?
    N3A H1N3 . 0.81(3) ?
    N4A C9A . 1.306(3) ?
    C1A C2A . 1.375(3) ?
    C1A C6A . 1.403(3) ?
    C1A H1AA . 0.9300 ?
    C2A C3A . 1.403(3) ?
    C3A C4A . 1.383(3) ?
    C4A C5A . 1.387(3) ?
    C4A H4AA . 0.9300 ?
    C5A C6A . 1.391(3) ?
    C5A H5AA . 0.9300 ?
    C6A C7A . 1.458(3) ?
    C7A H7AA . 0.9300 ?
    C9A C10A . 1.488(3) ?
    C10A C11A . 1.530(3) ?
    C10A C22A . 1.530(3) ?
    C10A H10A . 0.9800 ?
    C11A C12A . 1.385(3) ?
    C11A C16A . 1.396(3) ?
    C12A C13A . 1.383(3) ?
    C12A H12A . 0.9300 ?
    C13A C14A . 1.383(3) ?
    C13A H13A . 0.9300 ?
    C14A C15A . 1.393(3) ?
    C14A C17A . 1.516(3) ?
    C15A C16A . 1.380(3) ?
    C15A H15A . 0.9300 ?
    C16A H16A . 0.9300 ?
    C17A C18A . 1.535(3) ?
    C17A H17A . 0.9700 ?
    C17A H17B . 0.9700 ?
    C18A C20A . 1.517(3) ?
    C18A C19A . 1.521(3) ?
    C18A H18A . 0.9800 ?
    C19A H19A . 0.9600 ?
    C19A H19B . 0.9600 ?
    C19A H19C . 0.9600 ?
    C20A H20A . 0.9600 ?
    C20A H20B . 0.9600 ?
    C20A H20C . 0.9600 ?
    C21A H21A . 0.9600 ?
    C21A H21B . 0.9600 ?
    C21A H21C . 0.9600 ?
    C22A H22A . 0.9600 ?
    C22A H22B . 0.9600 ?
    C22A H22C . 0.9600 ?
    S1B C8B . 1.673(3) ?
    O1B C2B . 1.374(3) ?
    O1B C21B . 1.428(3) ?
    O2B C3B . 1.375(3) ?
    O2B H2O2 . 0.83(3) ?
    N1B C7B . 1.276(3) ?
    N1B N2B . 1.396(2) ?
    N2B C9B . 1.376(3) ?
    N2B C8B . 1.392(3) ?
    N3B C8B . 1.339(3) ?
    N3B N4B . 1.374(3) ?
    N3B H2N3 . 0.87(3) ?
    N4B C9B . 1.298(3) ?
    C1B C2B . 1.381(3) ?
    C1B C6B . 1.402(3) ?
    C1B H1BA . 0.9300 ?
    C2B C3B . 1.398(3) ?
    C3B C4B . 1.375(3) ?
    C4B C5B . 1.388(3) ?
    C4B H4BA . 0.9300 ?
    C5B C6B . 1.385(3) ?
    C5B H5BA . 0.9300 ?
    C6B C7B . 1.465(3) ?
    C7B H7BA . 0.9300 ?
    C9B C10B . 1.495(3) ?
    C10B C22B . 1.523(3) ?
    C10B C11B . 1.524(3) ?
    C10B H10B . 0.9800 ?
    C11B C16B . 1.387(3) ?
    C11B C12B . 1.390(3) ?
    C12B C13B . 1.377(3) ?
    C12B H12B . 0.9300 ?
    C13B C14B . 1.389(4) ?
    C13B H13B . 0.9300 ?
    C14B C15B . 1.393(4) ?
    C14B C17B . 1.517(3) ?
    C15B C16B . 1.387(4) ?
    C15B H15B . 0.9300 ?
    C16B H16B . 0.9300 ?
    C17B C18C . 1.460(15) ?
    C17B C18B . 1.520(5) ?
    C17B H17C . 0.9700 ?
    C17B H17D . 0.9700 ?
    C17B H17E . 0.9602 ?
    C17B H17F . 0.9599 ?
    C18B C19B . 1.518(6) ?
    C18B C20B . 1.521(5) ?
    C18B H18B . 0.9800 ?
    C19B H19D . 0.9600 ?
    C19B H19E . 0.9600 ?
    C19B H19F . 0.9600 ?
    C20B H20D . 0.9600 ?
    C20B H20E . 0.9600 ?
    C20B H20F . 0.9600 ?
    C18C C19C . 1.49(2) ?
    C18C C20C . 1.55(2) ?
    C18C H18C . 0.9800 ?
    C19C H19G . 0.9600 ?
    C19C H19H . 0.9600 ?
    C19C H19I . 0.9600 ?
    C20C H20G . 0.9600 ?
    C20C H20H . 0.9600 ?
    C20C H20I . 0.9600 ?
    C21B H21D . 0.9600 ?
    C21B H21E . 0.9600 ?
    C21B H21F . 0.9600 ?
    C22B H22D . 0.9600 ?
    C22B H22E . 0.9600 ?
    C22B H22F . 0.9600 ?
loop_
    _geom_angle_atom_site_label_1
    _geom_angle_atom_site_label_2
    _geom_angle_atom_site_label_3
    _geom_angle_site_symmetry_1
    _geom_angle_site_symmetry_3
    _geom_angle
    _geom_angle_publ_flag
    C2A O1A C21A . . 117.01(17) ?
    C3A O2A H1O2 . . 104(2) ?
    C7A N1A N2A . . 118.84(19) ?
    C8A N2A C9A . . 108.79(18) ?
    C8A N2A N1A . . 133.50(19) ?
    C9A N2A N1A . . 117.71(18) ?
    C8A N3A N4A . . 114.89(19) ?
    C8A N3A H1N3 . . 126(2) ?
    N4A N3A H1N3 . . 118(2) ?
    C9A N4A N3A . . 103.57(19) ?
    C2A C1A C6A . . 120.0(2) ?
    C2A C1A H1AA . . 120.0 ?
    C6A C1A H1AA . . 120.0 ?
    C1A C2A O1A . . 125.1(2) ?
    C1A C2A C3A . . 120.3(2) ?
    O1A C2A C3A . . 114.67(19) ?
    O2A C3A C4A . . 117.9(2) ?
    O2A C3A C2A . . 122.3(2) ?
    C4A C3A C2A . . 119.8(2) ?
    C3A C4A C5A . . 119.9(2) ?
    C3A C4A H4AA . . 120.0 ?
    C5A C4A H4AA . . 120.0 ?
    C4A C5A C6A . . 120.5(2) ?
    C4A C5A H5AA . . 119.7 ?
    C6A C5A H5AA . . 119.7 ?
    C5A C6A C1A . . 119.4(2) ?
    C5A C6A C7A . . 118.6(2) ?
    C1A C6A C7A . . 121.9(2) ?
    N1A C7A C6A . . 120.1(2) ?
    N1A C7A H7AA . . 120.0 ?
    C6A C7A H7AA . . 120.0 ?
    N3A C8A N2A . . 102.15(19) ?
    N3A C8A S1A . . 127.63(17) ?
    N2A C8A S1A . . 130.20(18) ?
    N4A C9A N2A . . 110.6(2) ?
    N4A C9A C10A . . 125.6(2) ?
    N2A C9A C10A . . 123.8(2) ?
    C9A C10A C11A . . 110.58(19) ?
    C9A C10A C22A . . 110.9(2) ?
    C11A C10A C22A . . 110.7(2) ?
    C9A C10A H10A . . 108.2 ?
    C11A C10A H10A . . 108.2 ?
    C22A C10A H10A . . 108.2 ?
    C12A C11A C16A . . 118.0(2) ?
    C12A C11A C10A . . 121.1(2) ?
    C16A C11A C10A . . 120.8(2) ?
    C13A C12A C11A . . 120.7(2) ?
    C13A C12A H12A . . 119.6 ?
    C11A C12A H12A . . 119.6 ?
    C14A C13A C12A . . 121.8(2) ?
    C14A C13A H13A . . 119.1 ?
    C12A C13A H13A . . 119.1 ?
    C13A C14A C15A . . 117.3(2) ?
    C13A C14A C17A . . 120.7(2) ?
    C15A C14A C17A . . 122.0(2) ?
    C16A C15A C14A . . 121.5(2) ?
    C16A C15A H15A . . 119.2 ?
    C14A C15A H15A . . 119.2 ?
    C15A C16A C11A . . 120.6(2) ?
    C15A C16A H16A . . 119.7 ?
    C11A C16A H16A . . 119.7 ?
    C14A C17A C18A . . 113.7(2) ?
    C14A C17A H17A . . 108.8 ?
    C18A C17A H17A . . 108.8 ?
    C14A C17A H17B . . 108.8 ?
    C18A C17A H17B . . 108.8 ?
    H17A C17A H17B . . 107.7 ?
    C20A C18A C19A . . 110.5(2) ?
    C20A C18A C17A . . 112.2(2) ?
    C19A C18A C17A . . 110.2(2) ?
    C20A C18A H18A . . 108.0 ?
    C19A C18A H18A . . 108.0 ?
    C17A C18A H18A . . 108.0 ?
    C18A C19A H19A . . 109.5 ?
    C18A C19A H19B . . 109.5 ?
    H19A C19A H19B . . 109.5 ?
    C18A C19A H19C . . 109.5 ?
    H19A C19A H19C . . 109.5 ?
    H19B C19A H19C . . 109.5 ?
    C18A C20A H20A . . 109.5 ?
    C18A C20A H20B . . 109.5 ?
    H20A C20A H20B . . 109.5 ?
    C18A C20A H20C . . 109.5 ?
    H20A C20A H20C . . 109.5 ?
    H20B C20A H20C . . 109.5 ?
    O1A C21A H21A . . 109.5 ?
    O1A C21A H21B . . 109.5 ?
    H21A C21A H21B . . 109.5 ?
    O1A C21A H21C . . 109.5 ?
    H21A C21A H21C . . 109.5 ?
    H21B C21A H21C . . 109.5 ?
    C10A C22A H22A . . 109.5 ?
    C10A C22A H22B . . 109.5 ?
    H22A C22A H22B . . 109.5 ?
    C10A C22A H22C . . 109.5 ?
    H22A C22A H22C . . 109.5 ?
    H22B C22A H22C . . 109.5 ?
    C2B O1B C21B . . 116.45(18) ?
    C3B O2B H2O2 . . 108(2) ?
    C7B N1B N2B . . 118.68(19) ?
    C9B N2B C8B . . 109.26(18) ?
    C9B N2B N1B . . 118.38(18) ?
    C8B N2B N1B . . 132.31(19) ?
    C8B N3B N4B . . 114.66(19) ?
    C8B N3B H2N3 . . 125.0(17) ?
    N4B N3B H2N3 . . 120.3(17) ?
    C9B N4B N3B . . 104.41(18) ?
    C2B C1B C6B . . 119.3(2) ?
    C2B C1B H1BA . . 120.4 ?
    C6B C1B H1BA . . 120.4 ?
    O1B C2B C1B . . 125.8(2) ?
    O1B C2B C3B . . 114.27(19) ?
    C1B C2B C3B . . 119.9(2) ?
    O2B C3B C4B . . 119.7(2) ?
    O2B C3B C2B . . 119.6(2) ?
    C4B C3B C2B . . 120.7(2) ?
    C3B C4B C5B . . 119.6(2) ?
    C3B C4B H4BA . . 120.2 ?
    C5B C4B H4BA . . 120.2 ?
    C6B C5B C4B . . 120.2(2) ?
    C6B C5B H5BA . . 119.9 ?
    C4B C5B H5BA . . 119.9 ?
    C5B C6B C1B . . 120.2(2) ?
    C5B C6B C7B . . 119.3(2) ?
    C1B C6B C7B . . 120.4(2) ?
    N1B C7B C6B . . 118.8(2) ?
    N1B C7B H7BA . . 120.6 ?
    C6B C7B H7BA . . 120.6 ?
    N3B C8B N2B . . 101.5(2) ?
    N3B C8B S1B . . 126.27(18) ?
    N2B C8B S1B . . 132.20(17) ?
    N4B C9B N2B . . 110.2(2) ?
    N4B C9B C10B . . 126.5(2) ?
    N2B C9B C10B . . 123.29(19) ?
    C9B C10B C22B . . 110.97(19) ?
    C9B C10B C11B . . 110.98(19) ?
    C22B C10B C11B . . 110.61(19) ?
    C9B C10B H10B . . 108.1 ?
    C22B C10B H10B . . 108.1 ?
    C11B C10B H10B . . 108.1 ?
    C16B C11B C12B . . 118.2(2) ?
    C16B C11B C10B . . 120.5(2) ?
    C12B C11B C10B . . 121.3(2) ?
    C13B C12B C11B . . 120.7(2) ?
    C13B C12B H12B . . 119.6 ?
    C11B C12B H12B . . 119.6 ?
    C12B C13B C14B . . 122.0(2) ?
    C12B C13B H13B . . 119.0 ?
    C14B C13B H13B . . 119.0 ?
    C13B C14B C15B . . 116.9(2) ?
    C13B C14B C17B . . 121.7(2) ?
    C15B C14B C17B . . 121.3(2) ?
    C16B C15B C14B . . 121.5(2) ?
    C16B C15B H15B . . 119.2 ?
    C14B C15B H15B . . 119.2 ?
    C11B C16B C15B . . 120.7(2) ?
    C11B C16B H16B . . 119.7 ?
    C15B C16B H16B . . 119.7 ?
    C18C C17B C14B . . 114.9(6) ?
    C18C C17B C18B . . 32.2(7) ?
    C14B C17B C18B . . 116.8(2) ?
    C18C C17B H17C . . 79.2 ?
    C14B C17B H17C . . 108.1 ?
    C18B C17B H17C . . 108.1 ?
    C18C C17B H17D . . 131.9 ?
    C14B C17B H17D . . 108.1 ?
    C18B C17B H17D . . 108.1 ?
    H17C C17B H17D . . 107.3 ?
    C18C C17B H17E . . 108.1 ?
    C14B C17B H17E . . 108.5 ?
    C18B C17B H17E . . 129.5 ?
    H17C C17B H17E . . 33.0 ?
    H17D C17B H17E . . 76.2 ?
    C18C C17B H17F . . 109.2 ?
    C14B C17B H17F . . 108.5 ?
    C18B C17B H17F . . 78.9 ?
    H17C C17B H17F . . 133.8 ?
    H17D C17B H17F . . 33.6 ?
    H17E C17B H17F . . 107.5 ?
    C19B C18B C17B . . 112.3(4) ?
    C19B C18B C20B . . 110.8(3) ?
    C17B C18B C20B . . 110.4(3) ?
    C19B C18B H18B . . 107.7 ?
    C17B C18B H18B . . 107.7 ?
    C20B C18B H18B . . 107.7 ?
    C17B C18C C19C . . 115.6(14) ?
    C17B C18C C20C . . 107.9(11) ?
    C19C C18C C20C . . 115.0(12) ?
    C17B C18C H18C . . 105.8 ?
    C19C C18C H18C . . 105.8 ?
    C20C C18C H18C . . 105.8 ?
    C18C C19C H19G . . 109.5 ?
    C18C C19C H19H . . 109.5 ?
    H19G C19C H19H . . 109.5 ?
    C18C C19C H19I . . 109.5 ?
    H19G C19C H19I . . 109.5 ?
    H19H C19C H19I . . 109.5 ?
    C18C C20C H20G . . 109.5 ?
    C18C C20C H20H . . 109.5 ?
    H20G C20C H20H . . 109.5 ?
    C18C C20C H20I . . 109.5 ?
    H20G C20C H20I . . 109.5 ?
    H20H C20C H20I . . 109.5 ?
    O1B C21B H21D . . 109.5 ?
    O1B C21B H21E . . 109.5 ?
    H21D C21B H21E . . 109.5 ?
    O1B C21B H21F . . 109.5 ?
    H21D C21B H21F . . 109.5 ?
    H21E C21B H21F . . 109.5 ?
    C10B C22B H22D . . 109.5 ?
    C10B C22B H22E . . 109.5 ?
    H22D C22B H22E . . 109.5 ?
    C10B C22B H22F . . 109.5 ?
    H22D C22B H22F . . 109.5 ?
    H22E C22B H22F . . 109.5 ?
loop_
    _geom_torsion_atom_site_label_1
    _geom_torsion_atom_site_label_2
    _geom_torsion_atom_site_label_3
    _geom_torsion_atom_site_label_4
    _geom_torsion_site_symmetry_1
    _geom_torsion_site_symmetry_2
    _geom_torsion_site_symmetry_3
    _geom_torsion_site_symmetry_4
    _geom_torsion
    _geom_torsion_publ_flag
    C7A N1A N2A C8A . . . . -0.3(3) ?
    C7A N1A N2A C9A . . . . 179.9(2) ?
    C8A N3A N4A C9A . . . . 0.5(3) ?
    C6A C1A C2A O1A . . . . 179.2(2) ?
    C6A C1A C2A C3A . . . . -1.0(3) ?
    C21A O1A C2A C1A . . . . -6.5(3) ?
    C21A O1A C2A C3A . . . . 173.7(2) ?
    C1A C2A C3A O2A . . . . 179.4(2) ?
    O1A C2A C3A O2A . . . . -0.7(3) ?
    C1A C2A C3A C4A . . . . 0.4(3) ?
    O1A C2A C3A C4A . . . . -179.8(2) ?
    O2A C3A C4A C5A . . . . -178.4(2) ?
    C2A C3A C4A C5A . . . . 0.8(3) ?
    C3A C4A C5A C6A . . . . -1.2(3) ?
    C4A C5A C6A C1A . . . . 0.6(3) ?
    C4A C5A C6A C7A . . . . 179.5(2) ?
    C2A C1A C6A C5A . . . . 0.5(3) ?
    C2A C1A C6A C7A . . . . -178.3(2) ?
    N2A N1A C7A C6A . . . . 178.74(19) ?
    C5A C6A C7A N1A . . . . 175.1(2) ?
    C1A C6A C7A N1A . . . . -6.1(3) ?
    N4A N3A C8A N2A . . . . -0.7(2) ?
    N4A N3A C8A S1A . . . . 177.76(17) ?
    C9A N2A C8A N3A . . . . 0.6(2) ?
    N1A N2A C8A N3A . . . . -179.3(2) ?
    C9A N2A C8A S1A . . . . -177.78(18) ?
    N1A N2A C8A S1A . . . . 2.3(4) ?
    N3A N4A C9A N2A . . . . -0.1(2) ?
    N3A N4A C9A C10A . . . . 176.8(2) ?
    C8A N2A C9A N4A . . . . -0.4(3) ?
    N1A N2A C9A N4A . . . . 179.54(18) ?
    C8A N2A C9A C10A . . . . -177.3(2) ?
    N1A N2A C9A C10A . . . . 2.6(3) ?
    N4A C9A C10A C11A . . . . -105.8(3) ?
    N2A C9A C10A C11A . . . . 70.7(3) ?
    N4A C9A C10A C22A . . . . 17.4(3) ?
    N2A C9A C10A C22A . . . . -166.1(2) ?
    C9A C10A C11A C12A . . . . 50.2(3) ?
    C22A C10A C11A C12A . . . . -73.0(3) ?
    C9A C10A C11A C16A . . . . -132.4(2) ?
    C22A C10A C11A C16A . . . . 104.3(3) ?
    C16A C11A C12A C13A . . . . -0.7(3) ?
    C10A C11A C12A C13A . . . . 176.7(2) ?
    C11A C12A C13A C14A . . . . -0.5(4) ?
    C12A C13A C14A C15A . . . . 1.5(3) ?
    C12A C13A C14A C17A . . . . -176.4(2) ?
    C13A C14A C15A C16A . . . . -1.2(3) ?
    C17A C14A C15A C16A . . . . 176.6(2) ?
    C14A C15A C16A C11A . . . . 0.0(4) ?
    C12A C11A C16A C15A . . . . 1.0(3) ?
    C10A C11A C16A C15A . . . . -176.5(2) ?
    C13A C14A C17A C18A . . . . 89.9(3) ?
    C15A C14A C17A C18A . . . . -87.9(3) ?
    C14A C17A C18A C20A . . . . 66.0(3) ?
    C14A C17A C18A C19A . . . . -170.5(2) ?
    C7B N1B N2B C9B . . . . 166.3(2) ?
    C7B N1B N2B C8B . . . . -16.6(3) ?
    C8B N3B N4B C9B . . . . -0.9(3) ?
    C21B O1B C2B C1B . . . . -4.4(3) ?
    C21B O1B C2B C3B . . . . 176.7(2) ?
    C6B C1B C2B O1B . . . . -176.3(2) ?
    C6B C1B C2B C3B . . . . 2.6(3) ?
    O1B C2B C3B O2B . . . . -2.5(3) ?
    C1B C2B C3B O2B . . . . 178.5(2) ?
    O1B C2B C3B C4B . . . . 176.8(2) ?
    C1B C2B C3B C4B . . . . -2.2(3) ?
    O2B C3B C4B C5B . . . . 178.6(2) ?
    C2B C3B C4B C5B . . . . -0.7(3) ?
    C3B C4B C5B C6B . . . . 3.1(3) ?
    C4B C5B C6B C1B . . . . -2.6(3) ?
    C4B C5B C6B C7B . . . . 178.4(2) ?
    C2B C1B C6B C5B . . . . -0.3(3) ?
    C2B C1B C6B C7B . . . . 178.7(2) ?
    N2B N1B C7B C6B . . . . -178.74(19) ?
    C5B C6B C7B N1B . . . . -170.1(2) ?
    C1B C6B C7B N1B . . . . 10.9(3) ?
    N4B N3B C8B N2B . . . . 1.8(2) ?
    N4B N3B C8B S1B . . . . -175.74(17) ?
    C9B N2B C8B N3B . . . . -2.0(2) ?
    N1B N2B C8B N3B . . . . -179.3(2) ?
    C9B N2B C8B S1B . . . . 175.30(19) ?
    N1B N2B C8B S1B . . . . -2.0(4) ?
    N3B N4B C9B N2B . . . . -0.5(2) ?
    N3B N4B C9B C10B . . . . -179.5(2) ?
    C8B N2B C9B N4B . . . . 1.7(3) ?
    N1B N2B C9B N4B . . . . 179.41(18) ?
    C8B N2B C9B C10B . . . . -179.4(2) ?
    N1B N2B C9B C10B . . . . -1.6(3) ?
    N4B C9B C10B C22B . . . . -14.6(3) ?
    N2B C9B C10B C22B . . . . 166.5(2) ?
    N4B C9B C10B C11B . . . . 108.8(3) ?
    N2B C9B C10B C11B . . . . -70.0(3) ?
    C9B C10B C11B C16B . . . . 139.1(2) ?
    C22B C10B C11B C16B . . . . -97.3(3) ?
    C9B C10B C11B C12B . . . . -42.7(3) ?
    C22B C10B C11B C12B . . . . 80.9(3) ?
    C16B C11B C12B C13B . . . . -1.4(4) ?
    C10B C11B C12B C13B . . . . -179.7(2) ?
    C11B C12B C13B C14B . . . . 0.4(4) ?
    C12B C13B C14B C15B . . . . 1.1(4) ?
    C12B C13B C14B C17B . . . . -176.4(2) ?
    C13B C14B C15B C16B . . . . -1.6(4) ?
    C17B C14B C15B C16B . . . . 175.9(2) ?
    C12B C11B C16B C15B . . . . 0.9(4) ?
    C10B C11B C16B C15B . . . . 179.2(2) ?
    C14B C15B C16B C11B . . . . 0.6(4) ?
    C13B C14B C17B C18C . . . . -89.0(9) ?
    C15B C14B C17B C18C . . . . 93.6(9) ?
    C13B C14B C17B C18B . . . . -53.2(4) ?
    C15B C14B C17B C18B . . . . 129.4(3) ?
    C18C C17B C18B C19B . . . . 30.3(11) ?
    C14B C17B C18B C19B . . . . -64.4(5) ?
    C18C C17B C18B C20B . . . . -93.9(12) ?
    C14B C17B C18B C20B . . . . 171.4(3) ?
    C14B C17B C18C C19C . . . . 49.4(18) ?
    C18B C17B C18C C19C . . . . -51.9(14) ?
    C14B C17B C18C C20C . . . . 179.7(9) ?
    C18B C17B C18C C20C . . . . 78.4(14) ?
loop_
    _geom_hbond_atom_site_label_D
    _geom_hbond_atom_site_label_H
    _geom_hbond_atom_site_label_A
    _geom_hbond_site_symmetry_A
    _geom_hbond_distance_DH
    _geom_hbond_distance_HA
    _geom_hbond_distance_DA
    _geom_hbond_angle_DHA
    _geom_hbond_publ_flag
    N3A H1N3 N4B 1_455 0.82(3) 2.19(3) 2.968(3) 161(3) yes
    N3B H2N3 S1A 1_655 0.87(3) 2.39(3) 3.227(2) 161(3) yes
    O2A H1O2 O2B 1_654 0.75(3) 2.11(3) 2.808(3) 157(3) yes
    C7A H7AA S1A . 0.9300 2.4300 3.193(2) 139.00 yes
    C7B H7BA S1B . 0.9300 2.5300 3.243(2) 134.00 yes
    C5B H5BA Cg1 2_676 0.9300 2.9100 3.660(3) 139.00 yes
