# Supplementary material for: (E)-4-(4-Hydr­oxy-3-methoxy­benzyl­idene­amino)-3-[1-(4-isobutyl­phen­yl)eth­yl]-1H-1,2,4-triazole-5(4H)-thione
Source: Acta Crystallogr Sect E Struct Rep Online. 2009 Dec 9;66(Pt 1):o89–90. doi: 10.1107/S160053680905209X (PMC2980163; doi:10.1107/S160053680905209X)
Supplement: Supplementary file 2 [file e-66-00o89-Isup2.hkl]

# 
# h,k,l, Fc-squared, Fo-squared, sigma(Fo-squared) and status flag 
# 
data_I
_shelx_title ' bk8am in P-1  (100K)' 
_shelx_refln_list_code          4 
_shelx_F_calc_maximum      363.87 
_exptl_crystal_F_000       872.00 
_reflns_d_resolution_high  0.8409 
 
loop_ 
 _symmetry_equiv_pos_as_xyz 
 'x, y, z' 
 '-x, -y, -z' 
 
_cell_length_a     9.8646 
_cell_length_b    14.2026 
_cell_length_c    16.6758 
_cell_angle_alpha  69.048 
_cell_angle_beta   79.881 
_cell_angle_gamma  85.946 
 
_shelx_F_squared_multiplier     1.000 
 
loop_ 
 _refln_index_h 
 _refln_index_k 
 _refln_index_l 
 _refln_F_squared_calc 
 _refln_F_squared_meas 
 _refln_F_squared_sigma 
 _refln_observed_status 
   2   0   0    28606.44    29536.04    358.81 o 
   3   0   0    10186.63    10469.63    121.48 o 
   4   0   0      801.92      841.18     14.49 o 
   5   0   0      489.03      478.12     15.69 o 
   6   0   0      342.90      350.36      9.48 o 
   7   0   0       12.01       50.75      6.83 o 
   8   0   0      112.60      116.70      9.18 o 
   9   0   0      647.89      665.41    130.80 o 
  10   0   0      627.36      742.23     54.69 o 
  11   0   0      308.91      232.79     60.89 o 
 -11   1   0      431.32      455.78     80.06 o 
 -10   1   0      819.39      963.94    125.81 o 
  -9   1   0        2.45       23.28     13.14 o 
  -8   1   0     1023.91     1149.94     27.47 o 
  -7   1   0     3217.59     3309.76     57.55 o 
  -6   1   0        0.46        9.61      3.94 o 
  -5   1   0      515.98      544.79     19.94 o 
  -4   1   0     1234.20     1231.74     19.60 o 
  -3   1   0     1369.30     1476.50     27.58 o 
  -2   1   0    10203.78    10742.71    132.30 o 
  -1   1   0       97.46       44.50      3.71 o 
   1   1   0      422.91      349.28     23.35 o 
   2   1   0     5496.17     5369.88     73.29 o 
   3   1   0      210.14      244.63      8.22 o 
   4   1   0      966.91      911.55     15.52 o 
   5   1   0      655.05      721.73     14.28 o 
   6   1   0       53.90       60.45      6.89 o 
   7   1   0      334.38      381.80     24.25 o 
   8   1   0     1471.48     1532.34     35.09 o 
   9   1   0       99.61      112.86     45.00 o 
  10   1   0      293.32      360.57     56.68 o 
  11   1   0      536.68      621.48     83.68 o 
 -11   2   0      166.57      145.56     56.93 o 
 -10   2   0      767.20      642.77     85.43 o 
  -9   2   0     1515.40     1516.75     50.58 o 
  -8   2   0     3520.68     3640.90     71.89 o 
  -7   2   0      428.88      508.35     23.53 o 
  -6   2   0     1441.40     1530.84     28.98 o 
  -5   2   0        0.11        0.53      3.95 o 
  -4   2   0     1427.95     1447.55     20.87 o 
  -3   2   0     1121.35     1141.25     35.62 o 
  -2   2   0     1313.94     1409.44     21.72 o 
  -1   2   0     1458.93     1345.87     25.19 o 
   0   2   0     9582.45     8936.79    123.89 o 
   1   2   0     6709.12     6556.04     88.46 o 
   2   2   0     1355.93     1402.22     32.00 o 
   3   2   0     4045.69     4132.95     65.47 o 
   4   2   0       61.74       55.22      4.40 o 
   5   2   0     2229.50     2313.41     32.33 o 
   6   2   0       97.95      125.30      7.65 o 
   7   2   0      484.57      495.02     13.72 o 
   8   2   0     1846.39     1905.11     50.26 o 
   9   2   0       15.23       20.30     10.89 o 
  10   2   0      229.48      185.59     47.71 o 
  11   2   0      100.93      152.36     49.36 o 
 -11   3   0       37.14       39.37     43.15 o 
 -10   3   0       10.92       39.97     21.63 o 
  -9   3   0      234.49      230.02     18.92 o 
  -8   3   0       23.71       31.17      7.61 o 
  -7   3   0     2469.72     2439.66     39.34 o 
  -6   3   0      188.76      193.82      7.88 o 
  -5   3   0     1036.12     1056.74     23.53 o 
  -4   3   0      593.62      519.55     12.26 o 
  -3   3   0     1055.30     1070.62     26.04 o 
  -2   3   0     4993.17     5193.23     65.10 o 
  -1   3   0     8633.27     8660.02    101.33 o 
   0   3   0     5878.58     5635.01     69.49 o 
   1   3   0     8650.02     8414.83    112.34 o 
   2   3   0     3387.36     3249.42     58.00 o 
   3   3   0        7.49        5.67      3.88 o 
   4   3   0      935.04      986.66     33.49 o 
   5   3   0       11.26       16.03      4.09 o 
   6   3   0     1131.31     1103.75     19.69 o 
   7   3   0      673.33      680.40     22.63 o 
   8   3   0     1695.44     1885.62     63.06 o 
   9   3   0       42.21       46.95      9.45 o 
  10   3   0       19.96       80.44     37.08 o 
  11   3   0       15.73       -0.52     14.99 o 
 -11   4   0      144.31      101.63     50.94 o 
 -10   4   0      511.73      444.82     81.11 o 
  -9   4   0      139.46      142.38     16.19 o 
  -8   4   0      154.90      159.50     13.22 o 
  -7   4   0      572.33      559.61     15.66 o 
  -6   4   0       35.32       53.97      5.84 o 
  -5   4   0       13.24       26.24      4.99 o 
  -4   4   0      391.48      376.48     23.01 o 
  -3   4   0      140.11      141.50      7.79 o 
  -2   4   0     3185.09     3024.24     45.65 o 
  -1   4   0     8907.70     9111.81    109.08 o 
   0   4   0      830.69      870.34     16.53 o 
   1   4   0     2950.41     2903.15     59.03 o 
   2   4   0     1448.58     1420.41     23.23 o 
   3   4   0     1409.44     1462.88     34.33 o 
   4   4   0        1.68       -5.63      3.58 o 
   5   4   0       84.84      110.32      8.40 o 
   6   4   0      714.05      701.91     20.99 o 
   7   4   0        2.24        4.86      6.28 o 
   8   4   0      170.57      180.82     16.95 o 
   9   4   0      563.63      556.80     34.93 o 
  10   4   0        5.42       -1.24      9.00 o 
  11   4   0       79.68       57.05     20.55 o 
 -10   5   0      749.04      709.24     37.87 o 
  -9   5   0       65.65       99.02     23.99 o 
  -8   5   0      161.90      195.86     15.62 o 
  -7   5   0      518.55      504.38     27.00 o 
  -6   5   0      387.10      381.47     12.28 o 
  -5   5   0        0.68       -1.13      3.61 o 
  -4   5   0     1284.34     1338.09     24.74 o 
  -3   5   0      448.14      519.95     14.01 o 
  -2   5   0     1811.04     1615.82     28.02 o 
  -1   5   0     2577.22     2534.21     32.86 o 
   0   5   0     1750.54     1636.75     21.87 o 
   1   5   0      438.37      411.65      9.60 o 
   2   5   0      174.74      157.88      6.95 o 
   3   5   0     1986.71     2221.24     37.43 o 
   4   5   0       15.18       26.14      5.10 o 
   5   5   0       64.23       47.22      6.75 o 
   6   5   0       25.81       28.26      8.01 o 
   7   5   0      274.44      286.23     18.12 o 
   8   5   0      420.18      443.19     23.93 o 
  10   5   0      641.30      598.62     41.61 o 
 -10   6   0      120.72      123.46     17.04 o 
  -9   6   0      572.36      561.62     25.70 o 
  -8   6   0      720.79      697.34     27.74 o 
  -7   6   0      228.72      228.77     18.08 o 
  -6   6   0     1941.47     1915.43     37.67 o 
  -5   6   0     1067.44     1097.83     25.04 o 
  -4   6   0      727.25      725.76     18.00 o 
  -3   6   0     2028.22     2199.30     38.29 o 
  -2   6   0      218.85      217.99     10.87 o 
  -1   6   0        1.53       -5.57      2.78 o 
   0   6   0     1460.23     1481.02     21.05 o 
   1   6   0     2047.97     2124.10     27.76 o 
   2   6   0        5.74       44.35      4.23 o 
   3   6   0     1991.42     2048.81     33.33 o 
   4   6   0        3.51        4.98      4.83 o 
   5   6   0      289.31      301.69     15.12 o 
   6   6   0       16.81       15.00      6.41 o 
   7   6   0      853.72      821.68     32.08 o 
   8   6   0       95.00       78.26     14.18 o 
 -10   7   0        0.06       -0.79     12.22 o 
  -9   7   0        0.29        6.20     10.09 o 
  -8   7   0     1393.99     1333.10     41.08 o 
  -7   7   0        5.13        8.37      9.23 o 
  -6   7   0     1134.73     1093.35     30.31 o 
  -5   7   0      273.60      304.12     22.04 o 
  -4   7   0        7.71        0.69      5.81 o 
  -3   7   0      130.11      178.76      9.98 o 
  -2   7   0       18.79       25.54      5.63 o 
  -1   7   0     2377.40     2393.76     31.39 o 
   0   7   0     3916.65     4195.85     48.09 o 
   1   7   0       64.61       59.62      4.64 o 
   2   7   0     4249.62     4330.52     51.24 o 
   3   7   0     4234.59     4289.17     64.00 o 
   4   7   0     1318.91     1352.81     29.98 o 
   5   7   0      317.21      295.07     18.79 o 
   6   7   0      129.29      136.86     18.62 o 
   7   7   0       48.83       42.77     24.20 o 
   8   7   0       93.99       69.66     53.77 o 
  10   7   0        5.28       23.14     13.20 o 
  -9   8   0       27.42       32.58     12.41 o 
  -8   8   0     2288.93     2220.12     61.74 o 
  -7   8   0       46.37       45.39     12.42 o 
  -6   8   0      211.32      230.43     23.10 o 
  -5   8   0     2143.24     2143.82     50.62 o 
  -4   8   0     1383.92     1453.06     31.57 o 
  -3   8   0     1350.83     1414.65     28.37 o 
  -2   8   0        1.48        1.88      4.66 o 
  -1   8   0      113.03      126.20      6.47 o 
   0   8   0       92.94      122.35      6.25 o 
   1   8   0      116.44      122.46      6.25 o 
   2   8   0       46.01       65.55      9.32 o 
   3   8   0       82.33       83.85      8.40 o 
   4   8   0        1.15        7.68      4.21 o 
   5   8   0      473.81      454.50     24.20 o 
   6   8   0      160.44      163.10     20.65 o 
   7   8   0       12.10       31.25     29.64 o 
   8   8   0       34.88       58.38     48.89 o 
   9   8   0        1.57       11.52     44.52 o 
  10   8   0       76.29       65.40     17.55 o 
  -9   9   0        0.04        0.71     11.22 o 
  -8   9   0     1016.31      886.79     44.64 o 
  -7   9   0      400.12      366.07     26.00 o 
  -6   9   0        1.46       18.48      9.91 o 
  -5   9   0      698.05      680.68     28.66 o 
  -4   9   0        8.82        4.50      7.29 o 
  -3   9   0       14.83       14.59      7.05 o 
  -2   9   0        0.46        7.43      5.96 o 
  -1   9   0      325.35      308.76     10.01 o 
   0   9   0      130.72      109.71      8.32 o 
   1   9   0     1110.77     1084.57     18.58 o 
   2   9   0        0.10       -3.97      4.36 o 
   3   9   0      121.22      139.86      9.05 o 
   4   9   0      316.93      343.88     22.36 o 
   5   9   0     2191.62     2102.64     61.89 o 
   6   9   0       77.69       63.52     13.73 o 
   7   9   0        0.98       -9.73     13.86 o 
   9   9   0      230.32      210.65     27.67 o 
  -8  10   0      379.49      305.74     26.89 o 
  -7  10   0      156.50      173.24     18.86 o 
  -6  10   0       23.91       20.92     10.47 o 
  -5  10   0      633.49      631.57     31.47 o 
  -4  10   0       17.10       19.72      9.15 o 
  -3  10   0      990.90      933.86     29.55 o 
  -2  10   0      133.03      112.25     11.05 o 
  -1  10   0      105.58       99.73      8.63 o 
   0  10   0     2275.44     2296.39     42.45 o 
   1  10   0     1048.19     1015.70     20.48 o 
   2  10   0      152.07      166.34     10.18 o 
   3  10   0       66.08      102.54      9.70 o 
   4  10   0        4.77       -1.39     15.34 o 
   5  10   0       10.13       19.52      9.70 o 
   6  10   0        0.02      -16.65     19.67 o 
   7  10   0      116.59      136.01     56.38 o 
   8  10   0        5.51      -10.94     31.94 o 
  -8  11   0      166.04      140.80     19.18 o 
  -7  11   0      136.57      113.47     17.32 o 
  -6  11   0       98.06      112.90     17.08 o 
  -5  11   0       54.96       45.39     14.27 o 
  -4  11   0        2.17        7.17      9.40 o 
  -3  11   0     1041.69     1020.51     30.86 o 
  -2  11   0       56.52       36.18     12.27 o 
  -1  11   0      782.52      760.58     22.03 o 
   0  11   0     1734.75     1692.35     31.32 o 
   1  11   0      866.54      890.10     22.44 o 
   2  11   0      439.56      431.32     16.32 o 
   3  11   0       35.86       36.42      9.22 o 
   4  11   0        6.54       13.67      9.33 o 
   5  11   0      319.75      328.37     24.11 o 
   6  11   0        3.42       15.11     14.13 o 
   7  11   0       13.76       16.97     26.94 o 
   8  11   0       11.33       32.45     20.38 o 
  -7  12   0       82.21       82.36     16.82 o 
  -6  12   0      188.22      169.21     20.32 o 
  -5  12   0      210.23      216.95     20.96 o 
  -4  12   0       47.38       44.17     12.25 o 
  -3  12   0      273.34      269.13     18.39 o 
  -2  12   0      980.56      892.10     28.92 o 
  -1  12   0      334.03      362.32     17.86 o 
   0  12   0      707.72      650.89     35.26 o 
   1  12   0      151.97      177.51     15.31 o 
   2  12   0       77.51       78.74     11.59 o 
   3  12   0       31.76       27.53      9.28 o 
   4  12   0       20.07       20.80     11.52 o 
   5  12   0       18.98       36.66     38.74 o 
   6  12   0      177.85      115.89     22.05 o 
   7  12   0        8.77       33.77     24.72 o 
  -6  13   0      633.07      622.47     33.98 o 
  -5  13   0       10.53       27.03     11.88 o 
  -4  13   0        9.56       -3.67     10.25 o 
  -3  13   0      156.34      197.16     17.06 o 
  -2  13   0       22.01       21.76     10.77 o 
  -1  13   0        0.09      -12.78     18.82 o 
   0  13   0      225.83      225.95     38.32 o 
   1  13   0      136.03      106.67     46.28 o 
   2  13   0       79.64       51.36     25.26 o 
   3  13   0       70.42       86.03     13.70 o 
   4  13   0      361.05      358.01     44.24 o 
   5  13   0       99.83      106.25     59.34 o 
   6  13   0       62.65       65.79     47.64 o 
  -5  14   0       14.92       17.07     12.49 o 
  -4  14   0        1.53       10.04     11.14 o 
  -3  14   0      168.99      172.27     17.38 o 
  -2  14   0        0.01      -21.19     27.09 o 
  -1  14   0       80.35       98.05     24.67 o 
   0  14   0      698.40      665.80     55.62 o 
   1  14   0      260.78      225.51     28.48 o 
   2  14   0       34.72       44.13     28.15 o 
   3  14   0        0.07       10.49     18.44 o 
   4  14   0        0.78        2.40     15.39 o 
   5  14   0       29.62       11.31     25.78 o 
  -3  15   0       50.16       49.34     22.50 o 
  -2  15   0       15.72       21.23     40.91 o 
  -1  15   0      120.07       95.32     24.87 o 
   0  15   0      517.44      544.43     53.12 o 
   1  15   0        0.00       14.62     22.42 o 
   2  15   0      209.50      210.79     54.83 o 
   3  15   0      108.94      124.56     24.77 o 
  -2 -15   1       28.22       12.96     17.86 o 
  -1 -15   1       33.14       27.40     32.49 o 
   0 -15   1      132.14      127.07     47.56 o 
   1 -15   1       58.43       26.95     82.56 o 
   2 -15   1        1.05      -27.76     56.53 o 
  -4 -14   1      187.64      216.74     75.78 o 
  -3 -14   1        9.16        7.65     14.93 o 
  -2 -14   1       52.13       75.00     20.44 o 
  -1 -14   1      186.93      249.04     81.61 o 
   0 -14   1       15.92        9.72     21.53 o 
   1 -14   1       53.14       49.22     21.90 o 
   2 -14   1      165.34      143.44     27.27 o 
   3 -14   1      176.50      154.56     22.99 o 
   4 -14   1        5.95       14.56     11.74 o 
  -6 -13   1       55.55      559.06    173.41 o 
  -5 -13   1       98.69      135.49    116.82 o 
  -4 -13   1        0.14        4.73     15.42 o 
  -3 -13   1       10.63       12.93     13.66 o 
  -2 -13   1      150.92      187.02     32.02 o 
  -1 -13   1       44.57       13.90     16.48 o 
   0 -13   1        5.48        1.70     13.85 o 
   1 -13   1       17.78       15.86     17.09 o 
   2 -13   1       66.26       39.68     27.09 o 
   3 -13   1        2.28       -7.62      9.71 o 
   4 -13   1       14.08       16.46     11.39 o 
   5 -13   1       72.15       96.82     15.46 o 
   6 -13   1       31.72       22.87     15.19 o 
  -7 -12   1      136.87      146.77     47.88 o 
  -6 -12   1      646.96      530.01     95.09 o 
  -5 -12   1      262.64      247.42     28.71 o 
  -4 -12   1        0.65        6.01     12.50 o 
  -3 -12   1       68.44       69.27     11.43 o 
  -2 -12   1       15.19       19.82      8.54 o 
  -1 -12   1       16.26       25.56     21.78 o 
   0 -12   1        2.99        5.09     10.86 o 
   1 -12   1      585.55      554.97     42.53 o 
   2 -12   1       22.24        1.87      9.19 o 
   3 -12   1        0.25       -4.50     12.78 o 
   4 -12   1      100.28      123.38     15.00 o 
   5 -12   1       67.92       64.05     13.94 o 
   6 -12   1       69.05       42.27     15.44 o 
   7 -12   1      237.73      238.79     27.70 o 
  -7 -11   1       55.75       71.80     18.88 o 
  -6 -11   1        0.40       54.03     39.21 o 
  -5 -11   1      196.94      148.41     19.51 o 
  -4 -11   1      135.37      138.49     18.11 o 
  -3 -11   1       60.29       35.39     10.16 o 
  -2 -11   1       83.35       88.18      9.74 o 
  -1 -11   1     1059.64     1020.63     24.55 o 
   0 -11   1       33.28       29.92      7.51 o 
   1 -11   1     1243.17     1213.64     28.59 o 
   2 -11   1       93.50      111.68     13.08 o 
   3 -11   1        0.38       -5.50      8.55 o 
   4 -11   1        0.04        6.95      9.49 o 
   5 -11   1      473.35      440.51     22.63 o 
   6 -11   1       10.81       -3.85     17.19 o 
   7 -11   1        2.19       -5.43     11.75 o 
   8 -11   1        1.84      -14.81     11.35 o 
  -7 -10   1       48.37       47.61     36.29 o 
  -6 -10   1       16.19       19.33     17.46 o 
  -5 -10   1       17.62       13.10     10.22 o 
  -4 -10   1      439.64      424.10     23.58 o 
  -3 -10   1      392.20      392.41     17.96 o 
  -2 -10   1       20.82       18.03      6.79 o 
  -1 -10   1     1324.58     1290.52     27.24 o 
   0 -10   1       29.73       27.78      6.48 o 
   1 -10   1      706.82      718.56     19.82 o 
   2 -10   1        7.35       -2.16      6.94 o 
   3 -10   1      240.66      266.68     16.65 o 
   4 -10   1        6.74        4.17      9.47 o 
   5 -10   1      194.80      176.51     15.79 o 
   6 -10   1       16.67       26.45     12.09 o 
   7 -10   1      169.34      148.55     18.46 o 
   8 -10   1        3.45       12.00     12.57 o 
  -9  -9   1      326.92      271.98     26.68 o 
  -8  -9   1      112.45      104.72     82.18 o 
  -7  -9   1        7.61        6.59     11.28 o 
  -6  -9   1      292.81      264.75     20.61 o 
  -5  -9   1       51.93       35.43     10.57 o 
  -4  -9   1      343.37      319.71     19.47 o 
  -3  -9   1       37.51       40.42      9.20 o 
  -2  -9   1      597.77      604.33     16.53 o 
  -1  -9   1      183.02      221.55      8.06 o 
   0  -9   1      249.55      269.18     11.04 o 
   1  -9   1      218.80      265.57      9.43 o 
   2  -9   1       33.65       63.01      7.64 o 
   3  -9   1      174.51      168.99     12.48 o 
   4  -9   1       44.70       35.35      9.04 o 
   5  -9   1       81.76       93.72     12.43 o 
   6  -9   1        1.06        8.02     10.15 o 
   7  -9   1      130.59      122.43     16.92 o 
   8  -9   1        5.32        7.30     10.97 o 
   9  -9   1      111.52      105.23     17.01 o 
  -8  -8   1      139.47      136.67     63.72 o 
  -7  -8   1      185.19      200.63     20.85 o 
  -6  -8   1      786.85      825.06     39.79 o 
  -5  -8   1       24.22       31.87      9.58 o 
  -4  -8   1       13.42        9.65      4.67 o 
  -3  -8   1       15.73        8.32      4.59 o 
  -2  -8   1      902.19      922.87     17.34 o 
  -1  -8   1       26.38       27.13      4.44 o 
   0  -8   1      562.86      583.80     13.15 o 
   1  -8   1      109.41      143.47      8.80 o 
   2  -8   1       48.46       53.32      5.02 o 
   3  -8   1      845.02      848.27     21.28 o 
   4  -8   1       20.90       35.25      8.79 o 
   5  -8   1      159.36      177.53     13.09 o 
   6  -8   1      241.30      244.91     21.03 o 
   7  -8   1       12.99       18.27     11.05 o 
   8  -8   1        6.20        7.35     10.67 o 
   9  -8   1      695.82      620.32     45.25 o 
 -10  -7   1        0.17        5.03     11.75 o 
  -9  -7   1       51.52       27.92     18.57 o 
  -8  -7   1      256.75      248.63     22.24 o 
  -7  -7   1        4.39       15.46     16.81 o 
  -6  -7   1      274.74      279.35     19.66 o 
  -5  -7   1       61.87       57.28     11.11 o 
  -4  -7   1      219.45      200.97      9.57 o 
  -3  -7   1       18.50       35.72      6.14 o 
  -2  -7   1      314.50      334.87     10.53 o 
  -1  -7   1     2022.43     2207.72     29.07 o 
   0  -7   1      292.37      328.81      9.02 o 
   1  -7   1      270.03      320.07      9.03 o 
   2  -7   1        0.45       -3.06      3.03 o 
   3  -7   1      555.20      573.81     15.52 o 
   4  -7   1     2426.01     2282.94     41.54 o 
   5  -7   1        2.66       19.39      7.04 o 
   6  -7   1     1041.34     1056.87     32.57 o 
   7  -7   1        4.31        9.82      9.80 o 
   8  -7   1       17.65       31.79     11.46 o 
   9  -7   1      728.54      699.82     30.92 o 
  10  -7   1       42.64       19.66     15.26 o 
  -8  -6   1       89.67      116.78     30.96 o 
  -7  -6   1      484.71      465.28     38.67 o 
  -6  -6   1       28.62       22.29      8.01 o 
  -5  -6   1      862.80      817.79     29.84 o 
  -4  -6   1      555.85      534.54     15.13 o 
  -3  -6   1      346.72      412.69     13.03 o 
  -2  -6   1      794.28      948.22     18.50 o 
  -1  -6   1      726.34      850.41     14.44 o 
   0  -6   1     1301.93     1461.10     22.85 o 
   1  -6   1      219.01      196.83      6.92 o 
   2  -6   1       66.56       83.19      8.97 o 
   3  -6   1      284.00      357.51     23.50 o 
   4  -6   1       39.17       22.75      6.31 o 
   5  -6   1      370.11      387.18     12.59 o 
   6  -6   1      896.80      983.00     27.99 o 
   7  -6   1        1.18       -4.41      7.77 o 
   8  -6   1       52.39       49.31     13.80 o 
   9  -6   1       14.13        5.88     10.34 o 
  10  -6   1      136.89      188.99     24.58 o 
  -8  -5   1      171.83      144.64     23.79 o 
  -7  -5   1       13.96       25.67     10.45 o 
  -6  -5   1      548.57      539.69     20.39 o 
  -5  -5   1      103.23      131.72     15.10 o 
  -4  -5   1      147.36      108.47      6.61 o 
  -3  -5   1        9.34       11.51      4.11 o 
  -2  -5   1     2609.83     2765.44     40.23 o 
  -1  -5   1      481.94      491.67     10.82 o 
   0  -5   1      201.63      226.87      9.17 o 
   1  -5   1       16.02       21.52      3.30 o 
   2  -5   1      182.33      190.22      7.13 o 
   3  -5   1      204.90      191.27      7.32 o 
   4  -5   1       41.98       36.31      4.67 o 
   5  -5   1       79.93      102.18      6.91 o 
   6  -5   1      367.33      379.78     13.62 o 
   7  -5   1      365.19      379.08     18.39 o 
   8  -5   1       68.66       52.26     11.79 o 
   9  -5   1       77.37       79.78     20.47 o 
  10  -5   1      345.54      302.84     35.58 o 
 -11  -4   1        0.04      -10.31     14.28 o 
 -10  -4   1       82.70       82.70     21.06 o 
  -8  -4   1      892.80      888.17     30.28 o 
  -7  -4   1      386.89      396.76     18.42 o 
  -6  -4   1       91.02      132.33     19.10 o 
  -5  -4   1      120.91      114.11      7.66 o 
  -4  -4   1     1090.59     1262.69     20.43 o 
  -3  -4   1      806.45      828.80     17.36 o 
  -2  -4   1       83.98       97.67      6.12 o 
  -1  -4   1     3125.44     3007.69     39.51 o 
   0  -4   1      171.36      177.38      6.38 o 
   1  -4   1     1235.00     1286.85     16.99 o 
   2  -4   1     1878.67     2071.45     29.77 o 
   3  -4   1        3.78        5.88      3.53 o 
   4  -4   1     1183.25     1188.86     27.92 o 
   5  -4   1      219.93      261.97     13.11 o 
   6  -4   1       21.19       18.50      5.19 o 
   7  -4   1       23.87       25.05      6.75 o 
   8  -4   1       95.39       76.08     13.44 o 
   9  -4   1      126.88      139.14     18.63 o 
  10  -4   1        7.29       10.29     13.72 o 
  11  -4   1       11.72       21.74     42.55 o 
 -11  -3   1       37.98       29.93     17.73 o 
 -10  -3   1      617.05      556.85     42.09 o 
  -9  -3   1       68.60       98.66     35.39 o 
  -8  -3   1        1.24        1.35      8.33 o 
  -7  -3   1      232.40      254.84     13.45 o 
  -6  -3   1     3146.09     3191.89     45.43 o 
  -5  -3   1       97.99       90.80      5.68 o 
  -4  -3   1       78.87       59.29      4.45 o 
  -3  -3   1      323.89      322.65      9.05 o 
  -2  -3   1        4.69       -6.65      3.33 o 
  -1  -3   1     3617.83     3695.80     49.97 o 
   0  -3   1     6039.79     5801.18     64.08 o 
   1  -3   1       55.98       -9.43      4.72 o 
   2  -3   1      430.93      398.80     13.85 o 
   3  -3   1        7.85       -0.94      4.51 o 
   4  -3   1     4898.77     5393.61     70.92 o 
   5  -3   1       12.57       21.76      4.72 o 
   6  -3   1      704.72      702.50     15.66 o 
   7  -3   1      281.58      294.92     12.39 o 
   8  -3   1       24.42       20.15      8.32 o 
   9  -3   1      638.64      667.06     29.76 o 
  10  -3   1        6.17       10.47     12.94 o 
  11  -3   1       62.80       42.89     42.86 o 
 -11  -2   1       59.43       61.02     39.82 o 
 -10  -2   1      189.54      131.88     42.97 o 
  -9  -2   1      320.93      422.52     72.24 o 
  -8  -2   1      549.93      575.42     45.30 o 
  -7  -2   1      122.64      136.09      8.05 o 
  -6  -2   1     3893.32     4090.38     57.03 o 
  -5  -2   1     1140.22     1284.96     39.29 o 
  -4  -2   1      167.87      181.86      6.70 o 
  -3  -2   1     3145.46     3301.65     37.77 o 
  -2  -2   1      865.96      748.00     13.62 o 
  -1  -2   1     2974.41     3051.61     44.77 o 
   0  -2   1       96.72       97.04      4.23 o 
   1  -2   1        3.97       -5.60      2.80 o 
   2  -2   1      224.14      154.82      8.54 o 
   3  -2   1     1754.83     1828.84     35.11 o 
   4  -2   1      155.78      129.63      6.87 o 
   5  -2   1     3000.78     2760.18     66.98 o 
   6  -2   1     2444.53     2561.23     37.73 o 
   7  -2   1       15.06       32.37      9.30 o 
   8  -2   1      638.96      635.17     21.80 o 
   9  -2   1      402.30      461.57     29.06 o 
  10  -2   1      169.67      165.56     20.09 o 
  11  -2   1      422.49      400.69     77.63 o 
 -11  -1   1        1.12       -1.32     30.12 o 
 -10  -1   1        0.47       62.33     36.84 o 
  -9  -1   1      469.78      457.11     44.95 o 
  -8  -1   1        3.85       22.70     11.30 o 
  -7  -1   1       55.14       72.75      7.36 o 
  -6  -1   1      746.86      826.68     24.28 o 
  -5  -1   1     2095.10     2108.70     27.79 o 
  -4  -1   1       23.60       14.64      3.48 o 
  -3  -1   1       38.59       45.45      5.44 o 
  -2  -1   1      403.00      424.36      8.00 o 
  -1  -1   1      354.41      359.48      7.13 o 
   0  -1   1      896.79      799.94     37.08 o 
   1  -1   1      184.80      191.97      6.00 o 
   2  -1   1     1657.49     1718.94     25.60 o 
   3  -1   1     1105.39     1089.75     23.90 o 
   4  -1   1      375.25      415.87     11.53 o 
   5  -1   1     2648.21     2970.93     48.97 o 
   6  -1   1     3836.48     4007.86     50.03 o 
   7  -1   1       18.53       38.40      8.28 o 
   8  -1   1      105.36      114.07     10.33 o 
   9  -1   1      938.10     1012.71     37.98 o 
  10  -1   1      110.15      138.68     17.94 o 
  11  -1   1      324.95      434.86     79.28 o 
 -11   0   1       50.45       90.16     45.12 o 
 -10   0   1      285.05      424.14     79.94 o 
  -9   0   1      228.66      260.23     25.55 o 
  -8   0   1       17.22       19.54      7.46 o 
  -7   0   1       27.87       40.90      6.61 o 
  -6   0   1       32.59       39.72      5.19 o 
  -5   0   1      102.50      141.42      7.16 o 
  -4   0   1       80.43       67.31      3.90 o 
  -3   0   1       52.80       86.86      7.57 o 
  -2   0   1      172.60      101.99      6.72 o 
  -1   0   1      711.56      543.67     12.61 o 
   1   0   1      786.31      749.20     28.66 o 
   2   0   1       61.71       -9.29      4.65 o 
   3   0   1      400.47      323.92     15.27 o 
   4   0   1        2.30       -6.21      3.73 o 
   5   0   1        0.62       -2.74      3.69 o 
   6   0   1      615.14      649.41     14.74 o 
   7   0   1      390.46      445.98     17.98 o 
   8   0   1       23.54       29.00      6.84 o 
   9   0   1       42.15       41.64     10.61 o 
  10   0   1      108.38       91.89     14.18 o 
  11   0   1      197.38      198.20     57.49 o 
 -11   1   1       47.26       57.19     44.54 o 
 -10   1   1       45.67       86.18     24.94 o 
  -9   1   1      286.14      271.22     57.00 o 
  -8   1   1       33.87       29.61      7.98 o 
  -7   1   1      397.93      446.97     16.72 o 
  -6   1   1       47.50       56.74      6.19 o 
  -5   1   1      674.86      828.58     22.80 o 
  -4   1   1      570.46      548.80     10.15 o 
  -3   1   1      670.93      614.99     28.68 o 
  -2   1   1    10346.01    10764.86    150.11 o 
  -1   1   1      209.60      148.74      4.93 o 
   1   1   1      255.52      169.35      7.54 o 
   2   1   1      190.54      161.44     12.34 o 
   3   1   1      730.62      705.00     32.78 o 
   4   1   1      224.23      243.06      9.62 o 
   5   1   1       69.25       57.16      5.95 o 
   6   1   1     1037.95     1130.14     33.33 o 
   7   1   1      132.36      151.37     17.52 o 
   8   1   1        3.52       15.73      7.22 o 
   9   1   1      745.28      728.42     76.43 o 
  10   1   1      272.94      292.46     21.31 o 
  11   1   1      611.69      654.44     85.94 o 
 -11   2   1       94.98       40.75     41.09 o 
 -10   2   1       15.90       13.61     20.68 o 
  -9   2   1       22.46       24.04     11.12 o 
  -8   2   1      224.05      223.18     14.52 o 
  -7   2   1     1790.39     1894.32     49.23 o 
  -6   2   1      123.39      141.32      6.05 o 
  -5   2   1      884.50      969.51     25.83 o 
  -4   2   1       11.56        7.61      3.05 o 
  -3   2   1        6.26       38.27      3.53 o 
  -2   2   1       19.51       18.79      3.73 o 
  -1   2   1     5072.44     5170.17    122.51 o 
   0   2   1      989.67      856.47     15.69 o 
   1   2   1    18716.60    17559.53    270.83 o 
   2   2   1     1787.22     1838.51     74.80 o 
   3   2   1     4379.64     4483.74     70.56 o 
   4   2   1     2814.07     2739.59     46.44 o 
   5   2   1      863.18      950.74     17.98 o 
   6   2   1      559.86      614.76     18.31 o 
   7   2   1      398.50      418.56     13.46 o 
   8   2   1       23.92       27.03      8.63 o 
   9   2   1     1968.17     2070.79     67.45 o 
  10   2   1       16.94       -6.39     19.14 o 
  11   2   1      220.20      290.61     61.59 o 
 -11   3   1       15.16       21.55     22.95 o 
 -10   3   1       67.43       50.73     21.98 o 
  -9   3   1      660.52      665.36     35.70 o 
  -8   3   1      459.43      494.60     25.15 o 
  -7   3   1      797.83      839.85     17.12 o 
  -6   3   1        0.81        3.56      3.34 o 
  -5   3   1     1105.90     1245.96     33.27 o 
  -4   3   1        0.70       -0.85      2.94 o 
  -3   3   1     1051.14     1079.79     16.65 o 
  -2   3   1      804.67      790.64     15.84 o 
  -1   3   1      911.10      713.55     18.76 o 
   0   3   1     1110.32      987.32     17.05 o 
   1   3   1     9418.93     8941.50    116.38 o 
   2   3   1      391.59      481.20     12.82 o 
   3   3   1     1509.94     1431.88     32.21 o 
   4   3   1     4087.67     3845.80     71.83 o 
   5   3   1     4454.88     4563.28     75.10 o 
   6   3   1       30.60       38.56      4.23 o 
   7   3   1     1727.55     1689.22     32.94 o 
   8   3   1        0.62        7.02      9.39 o 
   9   3   1       15.62       30.93     12.42 o 
  10   3   1      423.94      429.57     40.98 o 
  11   3   1       46.42       43.68     17.12 o 
 -11   4   1      141.58       79.75     28.49 o 
 -10   4   1       27.07       36.07     18.88 o 
  -9   4   1     1116.47     1067.30     56.69 o 
  -8   4   1       62.90       45.09      7.89 o 
  -7   4   1      172.16      235.47     22.16 o 
  -6   4   1      902.67      849.40     16.70 o 
  -5   4   1        0.44        1.67      3.71 o 
  -4   4   1      257.77      258.70     11.61 o 
  -3   4   1     2071.49     2184.13     41.44 o 
  -2   4   1        0.84        9.48      4.94 o 
  -1   4   1      155.10      179.73     12.00 o 
   0   4   1      369.70      346.45      8.57 o 
   1   4   1       40.33       14.91      6.98 o 
   2   4   1      935.18      831.45     15.93 o 
   3   4   1      109.52      109.98      8.39 o 
   4   4   1      162.97      119.38      9.36 o 
   5   4   1     2931.60     2897.28     75.04 o 
   6   4   1        5.42       -5.99      4.78 o 
   7   4   1        0.94        0.61      6.39 o 
   8   4   1      787.15      814.63     38.75 o 
   9   4   1     3356.63     3345.86    128.22 o 
  10   4   1       77.85       80.57     15.83 o 
  11   4   1       54.17       25.76     11.67 o 
 -10   5   1      156.38      140.42     26.98 o 
  -9   5   1      714.08      623.83     31.32 o 
  -8   5   1       67.99       70.63      9.69 o 
  -7   5   1       38.47       45.42      7.77 o 
  -6   5   1       24.83       17.66      4.48 o 
  -5   5   1      451.12      455.10     10.25 o 
  -4   5   1        0.05        2.08      2.75 o 
  -3   5   1     2197.90     2056.67     36.87 o 
  -2   5   1     3805.83     4048.56     58.28 o 
  -1   5   1     1866.35     1852.14     25.48 o 
   0   5   1     5473.59     5546.93     98.21 o 
   1   5   1     1744.65     1946.57     44.28 o 
   2   5   1      944.95     1026.78     18.26 o 
   3   5   1       19.17       31.19      4.83 o 
   4   5   1      137.73      151.18     10.91 o 
   5   5   1      111.82      116.05     17.36 o 
   6   5   1       31.46       31.23      7.74 o 
   7   5   1      308.82      311.41     17.24 o 
   8   5   1      302.81      290.83     29.68 o 
   9   5   1      375.59      389.98     61.59 o 
  10   5   1     1027.02     1005.42     59.18 o 
  11   5   1        5.51       18.82     12.90 o 
 -10   6   1      215.01      178.24     30.47 o 
  -9   6   1       91.41       85.37     11.94 o 
  -8   6   1        0.58       10.35      8.68 o 
  -7   6   1        1.45        2.47      7.18 o 
  -6   6   1        2.89        6.13      4.40 o 
  -5   6   1      124.58      146.94      8.96 o 
  -4   6   1      326.05      364.87     14.44 o 
  -3   6   1      249.87      224.92     11.24 o 
  -2   6   1     1742.04     1797.10     31.34 o 
  -1   6   1      148.02      153.20      5.95 o 
   0   6   1      546.47      585.41     19.55 o 
   1   6   1     1535.36     1603.46     23.38 o 
   2   6   1     1052.52     1039.39     25.84 o 
   3   6   1       27.65       15.96      3.87 o 
   4   6   1      452.82      472.31     18.09 o 
   5   6   1      168.42      185.53     18.25 o 
   6   6   1      236.99      255.50     15.14 o 
   7   6   1        0.06        1.66      6.58 o 
   8   6   1     1770.96     1620.78     65.73 o 
   9   6   1        0.39       14.30     34.69 o 
  10   6   1      259.25      255.32     33.08 o 
 -10   7   1       22.90        7.10     12.75 o 
  -9   7   1        7.52       14.61      9.75 o 
  -8   7   1       10.20       11.60     11.00 o 
  -7   7   1       70.57       65.35     12.17 o 
  -6   7   1       33.51       35.82      8.93 o 
  -5   7   1      686.47      723.61     23.26 o 
  -4   7   1      171.38      192.13     10.39 o 
  -3   7   1      331.77      335.86     13.04 o 
  -2   7   1     2398.37     2561.57     43.03 o 
  -1   7   1      382.80      358.48      8.48 o 
   0   7   1     2250.53     2321.67     33.85 o 
   1   7   1     1348.33     1467.17     22.87 o 
   2   7   1      868.17      870.04     23.76 o 
   3   7   1     2257.47     2302.22     33.98 o 
   4   7   1       12.66       14.22      8.29 o 
   5   7   1      108.41      140.12     11.64 o 
   6   7   1     2113.30     2073.28     60.10 o 
   7   7   1       31.83       37.02     11.05 o 
   8   7   1       27.53       21.50     21.82 o 
   9   7   1      502.49      439.73     29.41 o 
  10   7   1      406.51      397.67     29.17 o 
  -9   8   1      223.88      203.07     18.30 o 
  -8   8   1      117.17      104.16     19.75 o 
  -7   8   1       61.88       57.97     12.15 o 
  -6   8   1     1249.72     1195.92     35.15 o 
  -5   8   1      137.52      130.86     12.59 o 
  -4   8   1       47.82       40.77      7.72 o 
  -3   8   1       18.62       15.03      6.99 o 
  -2   8   1     1332.77     1509.40     28.49 o 
  -1   8   1      158.46      146.06      6.07 o 
   0   8   1      218.09      243.12      7.85 o 
   1   8   1      593.28      563.31     12.32 o 
   2   8   1      291.74      294.20     20.00 o 
   3   8   1     2569.19     2618.73     38.35 o 
   4   8   1     1294.25     1422.06     31.64 o 
   5   8   1      569.72      559.97     26.30 o 
   6   8   1     5302.97     5015.47    118.32 o 
   7   8   1       50.72       44.20     22.06 o 
   8   8   1       41.78       31.28     22.45 o 
   9   8   1        0.10      -10.05     10.78 o 
  10   8   1       96.27       51.38     15.74 o 
  -9   9   1       34.53       38.83     13.52 o 
  -8   9   1       14.86       15.35     11.32 o 
  -7   9   1      443.64      392.72     23.45 o 
  -6   9   1      142.65      158.61     15.75 o 
  -5   9   1      589.13      547.33     23.92 o 
  -4   9   1     1379.63     1342.07     30.89 o 
  -3   9   1       21.13       20.06      7.67 o 
  -2   9   1     1094.54     1060.48     23.73 o 
  -1   9   1      148.09      167.07      6.85 o 
   0   9   1       58.73       66.97      5.57 o 
   1   9   1      181.49      180.56      9.45 o 
   2   9   1     1135.53     1201.48     21.10 o 
   3   9   1      715.18      703.86     17.46 o 
   4   9   1      835.57      841.28     27.05 o 
   5   9   1       10.74       -1.07      8.25 o 
   6   9   1     4107.23     3940.25    121.93 o 
   7   9   1      720.62      693.08     79.25 o 
   8   9   1       24.41       10.47     12.07 o 
   9   9   1      375.00      316.72     28.49 o 
  -8  10   1      113.18      105.73     16.58 o 
  -7  10   1      237.28      222.98     19.97 o 
  -6  10   1       72.20       76.28     15.95 o 
  -5  10   1      147.17      145.86     15.84 o 
  -4  10   1      894.62      829.39     26.07 o 
  -3  10   1      353.24      328.80     16.22 o 
  -2  10   1      437.21      403.48     17.51 o 
  -1  10   1     1450.59     1456.30     25.18 o 
   0  10   1      167.72      182.89      7.96 o 
   1  10   1       71.84       75.41      6.03 o 
   2  10   1       50.72       48.81      5.99 o 
   3  10   1      958.15      971.21     24.32 o 
   4  10   1     1341.54     1260.32     36.54 o 
   5  10   1      615.72      624.60     30.91 o 
   6  10   1     2905.08     2709.08    125.21 o 
   7  10   1     1148.32     1033.88     65.60 o 
   8  10   1       55.03       11.64     16.92 o 
   9  10   1      352.36      320.04     29.07 o 
  -8  11   1        0.57       -3.44     11.38 o 
  -7  11   1      134.23      155.64     18.71 o 
  -6  11   1      149.55      137.19     16.54 o 
  -5  11   1       96.32       99.20     15.03 o 
  -4  11   1      493.35      472.88     26.77 o 
  -3  11   1     2624.79     2519.65     60.90 o 
  -2  11   1     1288.82     1225.67     31.73 o 
  -1  11   1     1888.10     1901.80     41.12 o 
   0  11   1      150.17      232.39     11.51 o 
   1  11   1       72.28       66.97      6.99 o 
   2  11   1       54.79       41.58      7.61 o 
   3  11   1       73.93       81.05     11.10 o 
   4  11   1       11.48        4.03     20.75 o 
   5  11   1      136.43       99.11     21.92 o 
   6  11   1       35.61       28.57     30.55 o 
   7  11   1      212.10      181.71     23.91 o 
   8  11   1       59.06       49.69     42.95 o 
  -7  12   1       93.62       86.40     16.74 o 
  -6  12   1       87.44      113.23     17.21 o 
  -5  12   1      222.06      211.31     19.31 o 
  -4  12   1        5.40        4.03      9.40 o 
  -3  12   1     1809.81     1800.02     43.06 o 
  -2  12   1       77.99       72.61     11.57 o 
  -1  12   1      445.96      448.57     20.59 o 
   0  12   1      134.92      160.42     12.67 o 
   1  12   1      440.15      467.59     20.17 o 
   2  12   1      373.01      381.08     21.44 o 
   3  12   1       15.83       12.89      8.18 o 
   4  12   1      308.62      306.00     18.26 o 
   5  12   1       14.81        6.21     23.03 o 
   6  12   1       29.59       34.31     28.91 o 
   7  12   1      105.68      109.70     23.46 o 
  -6  13   1      367.96      317.29     25.52 o 
  -5  13   1      152.00      210.89     32.78 o 
  -4  13   1      149.84      149.49     24.40 o 
  -3  13   1       36.56       34.65     13.77 o 
  -2  13   1       76.02       96.71     13.61 o 
  -1  13   1        7.20       11.65      9.70 o 
   0  13   1      101.38      159.25     21.18 o 
   1  13   1      100.21      106.97     18.55 o 
   2  13   1       51.76       52.16     17.70 o 
   3  13   1       77.62       95.97     12.58 o 
   4  13   1      359.23      328.28     19.62 o 
   5  13   1      274.77      276.07     30.60 o 
   6  13   1       65.11       65.85     21.26 o 
   7  13   1      305.37      287.63     83.98 o 
  -5  14   1       58.12       57.30     16.52 o 
  -4  14   1      195.16      160.64     17.46 o 
  -3  14   1       54.99       44.81     17.52 o 
  -2  14   1      210.09      214.79     17.93 o 
  -1  14   1       15.58        1.97     18.39 o 
   0  14   1      169.43      176.18     27.74 o 
   1  14   1        0.24       11.14     21.89 o 
   2  14   1      181.54      151.83     35.28 o 
   3  14   1       89.07      104.95     22.15 o 
   4  14   1        1.06        7.27     17.74 o 
   5  14   1      615.64      551.53     48.94 o 
  -3  15   1      232.35      251.17     20.36 o 
  -2  15   1      331.58      349.67     43.18 o 
  -1  15   1        9.26       18.54     22.14 o 
   0  15   1       36.47       32.69     32.65 o 
   1  15   1        2.84      -14.37     40.57 o 
   2  15   1        8.06       12.61     55.64 o 
   3  15   1       94.52       52.98     45.28 o 
   4  15   1       26.59       17.88     16.82 o 
   0  16   1      113.63       86.32     36.85 o 
   1  16   1       28.05       22.03     63.36 o 
  -1 -15   2      164.37      221.66    105.35 o 
   0 -15   2      126.36      252.48    221.32 o 
   1 -15   2       36.28       52.77     27.25 o 
  -4 -14   2      109.62      151.17     84.26 o 
  -3 -14   2       11.66      219.44    185.09 o 
  -2 -14   2      500.14      487.57     47.17 o 
  -1 -14   2      262.69      316.87     40.91 o 
   0 -14   2       63.78       61.72     90.12 o 
   1 -14   2        0.43      -33.47     17.99 o 
   2 -14   2       14.15      -16.30     25.43 o 
   3 -14   2        1.66      -13.53     18.49 o 
   4 -14   2       23.30       20.66     20.67 o 
  -5 -13   2        0.34       45.05     51.82 o 
  -4 -13   2        9.56       13.23     39.20 o 
  -3 -13   2       50.17       68.23     30.45 o 
  -2 -13   2        7.63       47.46     46.68 o 
  -1 -13   2      777.28      686.39    102.02 o 
   0 -13   2       41.32       25.43     23.38 o 
   1 -13   2      301.97      268.76     31.00 o 
   2 -13   2       88.70       78.84     22.46 o 
   3 -13   2      146.23      111.79     17.01 o 
   4 -13   2        3.12       15.91     11.34 o 
   5 -13   2      251.97      276.71     21.73 o 
  -6 -12   2      283.24      271.69     30.58 o 
  -5 -12   2       23.83       -5.17     52.56 o 
  -4 -12   2        0.12        3.80     12.29 o 
  -3 -12   2        8.66       14.72      9.70 o 
  -2 -12   2       67.37       63.01     16.91 o 
  -1 -12   2     1230.95     1171.37     62.15 o 
   0 -12   2        5.70       14.76     11.92 o 
   1 -12   2      171.34      157.43     25.08 o 
   2 -12   2      158.55      167.35     22.21 o 
   3 -12   2        0.02       -4.40     11.05 o 
   4 -12   2      287.42      265.49     27.89 o 
   5 -12   2       14.71        6.32     13.81 o 
   6 -12   2        0.91        5.31     12.85 o 
  -7 -11   2       21.02       25.65     43.68 o 
  -6 -11   2        7.20       10.49     22.70 o 
  -5 -11   2       14.63      439.84    128.34 o 
  -4 -11   2       19.88       19.29     11.18 o 
  -3 -11   2       39.99       32.54     10.17 o 
  -2 -11   2        1.94       -0.49      7.17 o 
  -1 -11   2       17.54       33.31      9.62 o 
   0 -11   2      286.52      257.68     22.08 o 
   1 -11   2        0.49        9.34      8.46 o 
   2 -11   2      946.53      914.29     29.54 o 
   3 -11   2     1043.91      993.29     32.80 o 
   4 -11   2      518.30      495.69     23.80 o 
   5 -11   2       27.28       25.46     11.38 o 
   6 -11   2       43.34       47.39     14.59 o 
   7 -11   2        6.19       12.58     13.52 o 
  -7 -10   2       74.21       46.38     20.50 o 
  -6 -10   2      145.11      194.07     35.82 o 
  -5 -10   2       52.25       43.62     13.97 o 
  -4 -10   2        6.92       -0.63      8.52 o 
  -3 -10   2     1232.22     1188.64     32.04 o 
  -2 -10   2       23.42       26.41      6.89 o 
  -1 -10   2       40.39       35.18      7.41 o 
   0 -10   2        9.44       12.19      6.87 o 
   1 -10   2       39.37       46.80      8.00 o 
   2 -10   2       13.14        3.52      7.00 o 
   3 -10   2      783.89      790.62     26.28 o 
   4 -10   2       26.29       19.98     10.26 o 
   5 -10   2      407.90      432.19     22.28 o 
   6 -10   2       79.94       60.65     14.67 o 
   7 -10   2       54.08       48.45     14.50 o 
   8 -10   2       23.52       46.34     14.31 o 
  -8  -9   2       23.00       92.35    170.13 o 
  -7  -9   2       32.33       26.80     17.92 o 
  -6  -9   2       17.31        8.97     33.79 o 
  -5  -9   2      341.09      341.29     33.04 o 
  -4  -9   2       24.03       15.88      9.13 o 
  -3  -9   2       98.86      100.49      9.57 o 
  -2  -9   2      245.74      231.83     11.66 o 
  -1  -9   2      197.87      211.87     10.93 o 
   0  -9   2      181.24      199.09      9.52 o 
   1  -9   2      196.76      213.29      8.93 o 
   2  -9   2       56.31       66.24      6.49 o 
   3  -9   2        0.41       -0.64      6.91 o 
   4  -9   2       21.66       34.33      9.68 o 
   5  -9   2        0.08        3.35      8.92 o 
   6  -9   2        0.81      -13.47     10.21 o 
   7  -9   2       19.42       16.44     12.07 o 
   8  -9   2      203.87      223.90     21.51 o 
   9  -9   2      581.83      500.35     36.21 o 
  -8  -8   2        1.14        4.67     11.28 o 
  -7  -8   2        0.68       -4.54     31.83 o 
  -6  -8   2       32.56       22.47      9.38 o 
  -5  -8   2      363.13      396.86     21.58 o 
  -4  -8   2       31.45       38.89      9.60 o 
  -3  -8   2      169.77      168.92     10.70 o 
  -2  -8   2     1382.26     1427.13     26.98 o 
  -1  -8   2      188.27      208.23      8.13 o 
   0  -8   2      436.10      370.97     12.55 o 
   1  -8   2      963.29      943.53     17.94 o 
   2  -8   2      341.90      306.50      9.87 o 
   3  -8   2      150.33      156.40      8.22 o 
   4  -8   2      120.13      184.47     13.61 o 
   5  -8   2       17.75        7.53      8.14 o 
   6  -8   2       11.18        5.72      9.87 o 
   7  -8   2      126.92      101.97     15.34 o 
   8  -8   2      108.60      104.14     15.78 o 
   9  -8   2     1327.34     1419.25     50.30 o 
  -7  -7   2      461.29      454.12     66.78 o 
  -6  -7   2        0.12        3.27      7.16 o 
  -5  -7   2        0.67       -3.08      6.15 o 
  -4  -7   2      456.86      467.67     15.02 o 
  -3  -7   2       40.78       44.98      6.49 o 
  -2  -7   2      862.74      865.38     17.89 o 
  -1  -7   2      846.22      755.00     15.55 o 
   0  -7   2        3.43       -6.02      3.01 o 
   1  -7   2     2544.97     2566.08     33.94 o 
   2  -7   2     1820.19     1918.99     27.22 o 
   3  -7   2        8.99        4.82      3.46 o 
   4  -7   2     2353.34     2366.86     35.53 o 
   5  -7   2       86.53       91.82     10.76 o 
   6  -7   2        1.61        6.36      9.28 o 
   7  -7   2       38.27       25.05     10.80 o 
   8  -7   2      142.61      143.95     16.99 o 
   9  -7   2      556.63      566.93     45.68 o 
  10  -7   2       70.96       73.68     24.92 o 
  -9  -6   2      329.66      337.36     23.15 o 
  -8  -6   2      523.63      473.72     26.70 o 
  -7  -6   2     1603.68     1553.27     43.63 o 
  -6  -6   2       96.80       86.10     10.74 o 
  -5  -6   2       56.51       59.36      8.60 o 
  -4  -6   2     1372.77     1369.12     34.78 o 
  -3  -6   2      261.40      300.81     11.66 o 
  -2  -6   2      731.39      746.62     16.17 o 
  -1  -6   2        4.23        2.32      3.52 o 
   0  -6   2     1180.47     1285.94     22.42 o 
   1  -6   2      189.65      185.55      6.80 o 
   2  -6   2     5119.60     5391.81     62.31 o 
   3  -6   2       23.55       32.82      4.23 o 
   4  -6   2        1.24       -0.44      4.36 o 
   5  -6   2       99.01      105.19      7.80 o 
   6  -6   2      699.32      745.15     26.02 o 
   7  -6   2       68.96       79.53     15.17 o 
   8  -6   2      317.29      309.03     20.97 o 
   9  -6   2       64.94       86.56     26.79 o 
  10  -6   2      109.66       89.29     23.53 o 
  -8  -5   2     1736.35     1675.89     70.05 o 
  -7  -5   2     1341.81     1358.84     38.17 o 
  -6  -5   2     1343.12     1301.67     36.14 o 
  -5  -5   2       14.47       15.11      3.53 o 
  -4  -5   2      817.85      807.55     18.55 o 
  -3  -5   2       17.81        0.91      3.73 o 
  -2  -5   2      314.95      377.35     11.59 o 
  -1  -5   2     1576.80     1676.37     27.32 o 
   0  -5   2      118.73      118.47      5.48 o 
   1  -5   2       13.38       -6.95      3.48 o 
   2  -5   2      688.19      723.32     12.49 o 
   3  -5   2      415.98      523.95     12.59 o 
   4  -5   2     1053.40     1124.67     20.40 o 
   5  -5   2      468.80      531.79     14.22 o 
   6  -5   2      139.00      157.44     10.15 o 
   7  -5   2       36.40       36.47      9.88 o 
   8  -5   2       15.09       14.86     11.27 o 
   9  -5   2      127.71      101.78     23.48 o 
  10  -5   2       82.79       93.33     22.68 o 
 -10  -4   2        0.16        9.21     13.76 o 
  -8  -4   2      755.27      777.26     24.35 o 
  -7  -4   2      293.04      282.21     14.90 o 
  -6  -4   2        0.12       -0.62      3.29 o 
  -5  -4   2      295.72      353.38     12.52 o 
  -4  -4   2     1166.54     1358.76     24.38 o 
  -3  -4   2      211.85      208.29      9.08 o 
  -2  -4   2      339.42      338.13     10.35 o 
  -1  -4   2     8344.16     8711.53    114.73 o 
   0  -4   2      250.96      244.45      8.14 o 
   1  -4   2      881.05      944.77     14.15 o 
   2  -4   2     2013.46     2117.12     28.38 o 
   3  -4   2      158.98       95.99      6.71 o 
   4  -4   2     1745.30     1887.09     38.41 o 
   5  -4   2      149.95      191.65     11.38 o 
   6  -4   2        0.26        4.89      4.97 o 
   7  -4   2        0.54       -4.51      5.06 o 
   8  -4   2       82.54      102.34     16.02 o 
   9  -4   2       16.61      -12.91     13.91 o 
  10  -4   2       37.93       29.85     18.33 o 
  11  -4   2       11.55       -9.43     14.86 o 
 -10  -3   2       13.83       14.49     14.87 o 
  -8  -3   2       75.87       78.08     17.33 o 
  -7  -3   2      518.98      609.92     28.17 o 
  -6  -3   2        6.61       14.70      4.10 o 
  -5  -3   2      191.51      208.51      7.03 o 
  -4  -3   2     2718.46     2931.73     49.64 o 
  -3  -3   2     1665.82     1541.23     26.56 o 
  -2  -3   2      110.29       97.94      5.55 o 
  -1  -3   2     4984.60     5012.96     67.49 o 
   0  -3   2     5995.27     6020.84     92.81 o 
   1  -3   2       92.30        5.35      4.63 o 
   2  -3   2      708.09      757.17     13.90 o 
   3  -3   2      267.50      277.81     10.38 o 
   4  -3   2     1861.20     1993.29     30.40 o 
   5  -3   2      833.90      843.18     18.93 o 
   6  -3   2       88.52      109.20      7.72 o 
   7  -3   2       68.16       72.19     12.64 o 
   8  -3   2       12.12       12.41     10.86 o 
   9  -3   2       16.53       12.47     13.71 o 
  10  -3   2       10.09       24.04     16.01 o 
  11  -3   2      169.36      154.85     21.95 o 
 -11  -2   2      435.37      472.80     39.13 o 
 -10  -2   2      365.04      330.17     27.28 o 
  -9  -2   2      555.76      512.96     37.13 o 
  -8  -2   2      576.05      613.74     36.76 o 
  -7  -2   2     1178.11     1238.51     37.49 o 
  -6  -2   2      232.72      219.39      9.92 o 
  -5  -2   2       17.74       25.08      3.60 o 
  -4  -2   2      349.81      380.92      7.59 o 
  -3  -2   2     4884.17     5317.40     60.08 o 
  -2  -2   2       57.25       46.04      3.76 o 
  -1  -2   2     3174.56     3063.00     42.88 o 
   0  -2   2     1398.03     1301.74     20.52 o 
   1  -2   2       98.16      106.30      9.31 o 
   2  -2   2       71.49       49.49      5.10 o 
   3  -2   2     1034.34     1138.36     20.24 o 
   4  -2   2     1048.53     1240.15     30.19 o 
   5  -2   2        0.23        6.76      4.55 o 
   6  -2   2     1304.33     1399.86     26.20 o 
   7  -2   2      405.60      413.18     16.56 o 
   8  -2   2       66.98       47.44     11.59 o 
   9  -2   2        5.07        9.66     10.13 o 
  10  -2   2       17.72        0.77     14.07 o 
  11  -2   2      471.26      544.17     36.30 o 
 -11  -1   2        6.01       10.57     37.98 o 
 -10  -1   2      643.21      579.16     75.69 o 
  -9  -1   2      238.10      205.87     31.14 o 
  -8  -1   2     1834.42     1862.54     55.57 o 
  -7  -1   2      891.34      920.76     22.24 o 
  -6  -1   2      191.58      204.05     10.24 o 
  -5  -1   2        1.51        3.19      3.40 o 
  -4  -1   2      423.63      443.95     10.79 o 
  -3  -1   2     1599.94     1818.49     36.04 o 
  -2  -1   2     1258.16     1289.59     19.72 o 
  -1  -1   2    13934.20    13608.68    174.92 o 
   0  -1   2     1755.37     1685.71     26.82 o 
   1  -1   2      703.27      571.64     13.26 o 
   2  -1   2     6098.38     6014.74     81.37 o 
   3  -1   2        4.97      -11.40      6.04 o 
   4  -1   2       68.82       62.46      7.28 o 
   5  -1   2      406.90      405.71     17.73 o 
   6  -1   2     1281.91     1552.85     31.88 o 
   7  -1   2     2194.39     2351.42     53.05 o 
   8  -1   2       14.40       14.72      9.14 o 
   9  -1   2        1.02       16.39     10.71 o 
  10  -1   2      171.46      132.29     21.47 o 
  11  -1   2      271.56      322.89     28.19 o 
 -11   0   2       46.65       43.07     38.14 o 
 -10   0   2      146.76      192.24     59.26 o 
  -9   0   2      121.37      128.92     24.74 o 
  -8   0   2      165.48      200.20     16.22 o 
  -7   0   2      335.00      347.10     13.44 o 
  -6   0   2      131.33      171.79      8.73 o 
  -5   0   2      991.42     1357.73     34.61 o 
  -4   0   2     2007.94     2169.69     34.99 o 
  -3   0   2     1169.46     1234.91     21.32 o 
  -2   0   2     2922.57     2956.62     45.58 o 
  -1   0   2      439.87      395.74      8.86 o 
   0   0   2     1155.58      501.05     19.85 o 
   1   0   2        6.07      -13.25      6.63 o 
   2   0   2     1148.96      878.13     22.22 o 
   3   0   2     5393.04     5600.07    112.65 o 
   4   0   2     2148.87     2214.39     40.29 o 
   5   0   2       31.11       22.44      7.11 o 
   6   0   2     1328.30     1359.73     28.12 o 
   7   0   2       82.66      103.51      9.39 o 
   8   0   2       36.05       13.18      8.47 o 
   9   0   2       58.80       76.58     20.25 o 
  10   0   2       52.07       51.53     26.00 o 
  11   0   2        1.92        5.18     14.89 o 
 -11   1   2      174.21      103.87     50.30 o 
 -10   1   2      296.73      265.06     27.53 o 
  -9   1   2      239.73      242.61     27.99 o 
  -8   1   2      961.42      961.41     25.03 o 
  -7   1   2      952.04      984.08     29.31 o 
  -6   1   2       52.39       70.17      7.41 o 
  -5   1   2      959.79     1119.65     23.69 o 
  -4   1   2     2835.97     2934.46     47.58 o 
  -3   1   2      406.38      359.41     14.40 o 
  -2   1   2     3242.31     3323.13     58.68 o 
  -1   1   2     3720.30     3790.37     58.85 o 
   0   1   2       30.69       19.99      2.23 o 
   1   1   2        8.98       -6.42      3.21 o 
   2   1   2     1604.07     1517.95     25.90 o 
   3   1   2      580.92      558.93     25.82 o 
   4   1   2      601.34      612.06     16.09 o 
   5   1   2     2192.89     2254.96     41.84 o 
   6   1   2      299.78      349.10     14.27 o 
   7   1   2      579.90      632.06     19.10 o 
   8   1   2      811.21      789.27     25.98 o 
   9   1   2     1336.66     1340.60     51.26 o 
  10   1   2      145.18      189.78     21.58 o 
  11   1   2        8.60       19.69     14.13 o 
 -11   2   2        0.11      -10.50     18.39 o 
 -10   2   2      120.96      121.43     23.81 o 
  -9   2   2        1.04       26.85     10.23 o 
  -8   2   2      504.68      527.73     18.89 o 
  -7   2   2       51.23       91.91     13.60 o 
  -6   2   2        5.42        7.53      4.61 o 
  -5   2   2      546.06      614.98     14.73 o 
  -4   2   2     1663.07     1824.77     30.48 o 
  -3   2   2      618.85      724.00     15.81 o 
  -2   2   2      944.02      934.45     18.55 o 
  -1   2   2      299.32      218.94      7.08 o 
   0   2   2     7328.18     6525.74    106.70 o 
   1   2   2     6811.52     6413.54    155.76 o 
   2   2   2     1470.32     1286.27     74.65 o 
   3   2   2      918.59      841.00     24.96 o 
   4   2   2      336.43      342.84     12.54 o 
   5   2   2     2076.46     2333.60     42.87 o 
   6   2   2     1197.30     1307.35     27.68 o 
   7   2   2      557.55      619.68     20.79 o 
   8   2   2        2.69        1.45      8.76 o 
   9   2   2     1384.73     1476.85     55.07 o 
  10   2   2      497.01      507.53     35.73 o 
  11   2   2      148.67      183.79     22.71 o 
 -11   3   2       48.99       31.20     23.30 o 
 -10   3   2        0.01       -8.27     15.24 o 
  -9   3   2     1996.80     2126.97     67.12 o 
  -8   3   2       39.13       48.16      8.30 o 
  -7   3   2      174.90      177.53     13.49 o 
  -6   3   2       47.79       69.10      5.33 o 
  -5   3   2     1337.81     1369.55     22.61 o 
  -4   3   2       20.71        8.76      2.75 o 
  -3   3   2      610.12      561.22     11.25 o 
  -2   3   2        1.44       -4.64      2.32 o 
  -1   3   2     9271.25     8968.91    135.10 o 
   0   3   2    13087.96    12520.73    145.63 o 
   1   3   2     5520.77     5337.62     72.08 o 
   2   3   2      340.76      352.98     21.00 o 
   3   3   2     1953.12     1942.91     47.60 o 
   4   3   2       60.34       54.20      8.48 o 
   5   3   2       72.25      107.45      7.58 o 
   6   3   2      188.34      177.21      7.80 o 
   7   3   2      300.04      345.31     14.12 o 
   8   3   2        2.95       -7.83      8.18 o 
   9   3   2        0.08        7.38     12.16 o 
  10   3   2       71.55       99.87     42.62 o 
  11   3   2       34.86       21.78     24.63 o 
 -10   4   2       53.83       39.84     20.10 o 
  -9   4   2      507.38      459.37     27.09 o 
  -8   4   2      283.05      286.78     17.93 o 
  -7   4   2      472.14      467.64     16.94 o 
  -6   4   2       53.32       42.18      4.10 o 
  -5   4   2       37.15       66.23      5.01 o 
  -4   4   2       75.86       79.40      4.40 o 
  -3   4   2      943.61     1011.15     21.85 o 
  -2   4   2      109.40       68.61      8.25 o 
  -1   4   2     5264.09     5264.49     72.94 o 
   0   4   2       27.73       21.35      4.68 o 
   1   4   2        0.17       -4.72      2.36 o 
   2   4   2     3072.49     3094.49     39.23 o 
   3   4   2     5330.91     5382.17     94.05 o 
   4   4   2      775.90      694.65     20.11 o 
   5   4   2      209.83      166.81     11.80 o 
   6   4   2       21.13       19.52      6.60 o 
   7   4   2      453.65      393.67     18.86 o 
   8   4   2      391.57      406.47     24.72 o 
   9   4   2     1105.00     1029.66     44.73 o 
  10   4   2      584.05      547.88     28.36 o 
  11   4   2        3.31        6.35     10.33 o 
 -10   5   2      133.61      131.30     28.62 o 
  -9   5   2       23.36       31.39     12.31 o 
  -8   5   2     1444.51     1505.34     48.38 o 
  -7   5   2       60.78       79.32      6.87 o 
  -6   5   2        2.38        8.52      4.30 o 
  -5   5   2        5.15       11.82      3.12 o 
  -4   5   2      422.04      473.69      9.81 o 
  -3   5   2     1721.60     1877.47     35.14 o 
  -2   5   2       33.52       65.79      9.99 o 
  -1   5   2        6.78       20.41      4.54 o 
   0   5   2     9666.16     9634.10    121.77 o 
   1   5   2     5982.75     5878.37     75.16 o 
   2   5   2      602.47      548.59     15.46 o 
   3   5   2     2794.11     3043.03     56.64 o 
   4   5   2       14.77       21.25      6.35 o 
   5   5   2      162.19      154.05     17.96 o 
   6   5   2        0.07        2.30      5.56 o 
   7   5   2       51.19       49.34      9.52 o 
   8   5   2      441.37      397.12     28.40 o 
   9   5   2      674.70      668.22     65.88 o 
  10   5   2      896.31      893.34     37.68 o 
  11   5   2       22.65       42.34     15.04 o 
 -10   6   2       63.38       51.33     15.47 o 
  -9   6   2        9.77        3.00     12.07 o 
  -8   6   2      236.94      233.70     16.09 o 
  -7   6   2       73.59       76.01      8.55 o 
  -6   6   2      478.74      483.29     13.24 o 
  -5   6   2        0.27        0.87      3.64 o 
  -4   6   2      951.16     1046.93     22.93 o 
  -3   6   2       44.06       20.79      6.19 o 
  -2   6   2     3057.81     3094.00     48.13 o 
  -1   6   2     3243.86     3240.20     46.36 o 
   0   6   2     1096.69     1225.84     35.05 o 
   1   6   2     2910.52     2831.14     37.62 o 
   2   6   2     1606.21     1716.87     28.31 o 
   3   6   2      132.51      144.14      6.19 o 
   4   6   2       37.14       41.79     10.53 o 
   5   6   2       30.59       30.15      7.48 o 
   6   6   2      263.94      289.26     21.75 o 
   7   6   2        6.37        4.41      6.39 o 
   8   6   2     1506.92     1463.57     47.04 o 
   9   6   2      644.93      577.92     31.92 o 
  10   6   2      561.27      500.10     31.71 o 
  11   6   2      220.37      224.01     58.61 o 
 -10   7   2       33.95       72.26     18.45 o 
  -9   7   2      135.25      159.04     20.23 o 
  -8   7   2       32.95       30.55      9.95 o 
  -7   7   2      334.36      423.56     44.13 o 
  -6   7   2      594.03      613.39     21.82 o 
  -5   7   2       13.19       24.06      7.51 o 
  -4   7   2       74.12      105.30      8.94 o 
  -3   7   2     1185.47     1262.80     28.13 o 
  -2   7   2     1073.43     1050.65     22.97 o 
  -1   7   2      393.89      502.59     12.77 o 
   0   7   2     4785.89     4934.81     60.17 o 
   1   7   2      347.37      323.25     11.12 o 
   2   7   2        1.94       28.94      4.40 o 
   3   7   2      387.52      378.24      9.09 o 
   4   7   2      110.39      107.46     12.28 o 
   5   7   2       22.62       22.71      6.70 o 
   6   7   2      381.08      375.12     18.78 o 
   7   7   2      285.37      331.94     19.18 o 
   8   7   2       24.27       38.34     13.42 o 
   9   7   2      826.58      736.85     38.08 o 
  10   7   2       24.27       12.74     28.73 o 
  -9   8   2      386.46      391.06     38.92 o 
  -8   8   2        0.24       -8.20      8.27 o 
  -7   8   2     3487.47     3431.93    127.23 o 
  -6   8   2       89.94       97.43     12.47 o 
  -5   8   2        0.04       -1.46      7.11 o 
  -4   8   2       77.38       72.62     10.33 o 
  -3   8   2       21.55       14.76      6.62 o 
  -2   8   2     1021.68     1047.84     23.68 o 
  -1   8   2      864.18      922.79     15.23 o 
   0   8   2      136.40      123.04      7.79 o 
   1   8   2     3406.41     3450.64     56.19 o 
   2   8   2      996.60      916.68     27.60 o 
   3   8   2      174.66      152.89      7.19 o 
   4   8   2      732.34      784.79     21.38 o 
   5   8   2      107.37      106.76     11.42 o 
   6   8   2       43.64       55.04     20.07 o 
   7   8   2      352.01      249.31     20.54 o 
   8   8   2       56.28       44.78     14.47 o 
   9   8   2        5.20       29.30     45.78 o 
  10   8   2       27.72       15.54     12.84 o 
  -9   9   2      723.78      725.80     49.46 o 
  -8   9   2        8.46        8.38      9.88 o 
  -7   9   2      396.34      399.16     22.82 o 
  -6   9   2      907.28      910.16     33.39 o 
  -5   9   2      210.94      264.56     18.06 o 
  -4   9   2       11.89       23.15      9.07 o 
  -3   9   2       91.06       89.63     10.08 o 
  -2   9   2      334.87      318.96     12.99 o 
  -1   9   2      430.87      426.47     10.91 o 
   0   9   2      263.22      345.70     11.58 o 
   1   9   2      871.96      808.11     17.65 o 
   2   9   2      250.37      317.05     14.39 o 
   3   9   2       30.79       16.74      4.60 o 
   4   9   2       58.64       76.44      7.67 o 
   5   9   2       30.68       22.91     10.41 o 
   6   9   2       24.58        5.08      9.87 o 
   7   9   2       65.88       44.24     14.07 o 
   8   9   2       19.13       34.39     18.67 o 
   9   9   2      130.55      108.22     19.97 o 
  -8  10   2       66.70       47.43     13.75 o 
  -7  10   2      495.28      485.11     26.16 o 
  -6  10   2       14.80       18.25     10.61 o 
  -5  10   2      317.57      317.10     28.68 o 
  -4  10   2      155.05      142.62     14.73 o 
  -3  10   2     1106.39     1071.45     28.52 o 
  -2  10   2      178.53      153.61     12.23 o 
  -1  10   2     1024.25     1068.43     19.14 o 
   0  10   2       15.83       13.29      4.22 o 
   1  10   2      156.01      157.50      8.62 o 
   2  10   2      775.86      742.52     22.88 o 
   3  10   2       21.46       25.97      6.02 o 
   4  10   2      409.01      400.16     19.69 o 
   5  10   2      316.90      369.28     42.80 o 
   6  10   2       47.81       68.68     21.16 o 
   7  10   2      203.02      227.81     24.67 o 
   8  10   2       18.69       38.23     54.83 o 
   9  10   2      140.69      124.95     32.11 o 
  -8  11   2       20.09       18.58     12.66 o 
  -7  11   2      166.89      175.23     18.90 o 
  -6  11   2      207.58      174.37     17.68 o 
  -5  11   2       99.70       99.59     17.94 o 
  -4  11   2       40.65       28.83     11.13 o 
  -3  11   2      146.94      142.97     13.98 o 
  -2  11   2      122.93      128.95     12.52 o 
  -1  11   2     1124.64     1047.98     28.30 o 
   0  11   2      322.15      343.16     12.10 o 
   1  11   2       42.73       52.98     10.46 o 
   2  11   2       12.92       12.04      6.06 o 
   3  11   2        0.57       14.99      8.32 o 
   4  11   2       15.06        2.91     15.01 o 
   5  11   2       12.48       10.84     10.95 o 
   6  11   2       11.96       43.45     35.42 o 
   7  11   2       16.88       -0.99     17.65 o 
   8  11   2        0.09        3.37     56.93 o 
  -7  12   2       20.47       13.23     11.86 o 
  -6  12   2      141.58      153.36     20.57 o 
  -5  12   2       51.64       28.11     12.13 o 
  -4  12   2      153.93      156.27     16.58 o 
  -3  12   2      390.76      420.32     21.39 o 
  -2  12   2      248.23      238.79     17.27 o 
  -1  12   2       54.44       78.63     11.50 o 
   0  12   2      211.67      243.12     15.40 o 
   1  12   2      368.06      364.86     14.19 o 
   2  12   2      145.68      158.99     13.97 o 
   3  12   2      799.84      756.41     38.65 o 
   4  12   2       25.51       35.61     11.75 o 
   5  12   2       12.19        0.19     25.83 o 
   6  12   2      190.32      158.14     24.73 o 
   7  12   2        0.02       31.90     42.86 o 
   8  12   2      125.82       91.62     45.69 o 
  -6  13   2       14.70       21.92     13.09 o 
  -5  13   2       77.24       62.35     14.77 o 
  -4  13   2      232.76      231.45     30.11 o 
  -3  13   2      115.83      150.35     20.88 o 
  -2  13   2      232.87      250.97     18.53 o 
  -1  13   2       37.69       36.92     10.94 o 
   0  13   2      480.08      490.00     24.61 o 
   1  13   2      192.86      232.59     22.18 o 
   2  13   2       74.21      117.71     21.96 o 
   3  13   2      677.78      675.61     29.02 o 
   4  13   2        2.52       18.05     11.64 o 
   5  13   2       96.27      112.23     21.98 o 
   6  13   2       22.63       39.88     19.19 o 
   7  13   2        8.04       18.15     18.97 o 
  -5  14   2       34.03       87.45     19.19 o 
  -4  14   2       89.91       67.72     19.65 o 
  -3  14   2       67.16       61.40     12.73 o 
  -2  14   2       32.73       31.55     11.07 o 
  -1  14   2        4.93       -5.96     11.46 o 
   0  14   2       43.27       43.01     20.42 o 
   1  14   2       25.73       12.68     22.99 o 
   2  14   2       13.95       14.89     24.27 o 
   3  14   2      391.79      377.45     54.77 o 
   4  14   2      216.20      257.64     35.41 o 
   5  14   2       16.28        5.08     48.60 o 
   6  14   2        4.40       20.43     24.99 o 
  -4  15   2      181.82      154.71     21.48 o 
  -3  15   2      102.53      118.92     16.29 o 
  -2  15   2        0.82       10.69     11.48 o 
  -1  15   2       72.51       94.07     46.42 o 
   0  15   2       44.17       52.28     23.37 o 
   1  15   2       89.14      127.31     32.75 o 
   2  15   2      282.35      255.97     39.39 o 
   3  15   2      487.70      510.35     66.78 o 
   4  15   2      190.34      240.56     30.02 o 
  -1  16   2       11.24       24.32     67.05 o 
   0  16   2       45.45       -0.44     83.78 o 
   1  16   2        1.04      -49.91    165.57 o 
   2  16   2        0.70       -3.38     73.68 o 
  -3 -14   3      280.15      349.85    122.39 o 
  -2 -14   3       33.49       46.09     27.67 o 
  -1 -14   3       19.05      160.01    183.24 o 
   0 -14   3       85.31      242.99    190.77 o 
   1 -14   3        4.61      122.78    178.73 o 
   2 -14   3      165.69      181.81     36.63 o 
   3 -14   3       36.80       33.87     22.01 o 
  -4 -13   3      391.42      384.66     49.21 o 
  -3 -13   3      198.68      237.15     99.57 o 
  -2 -13   3      287.83      254.43     93.79 o 
  -1 -13   3       33.67       43.13     17.87 o 
   0 -13   3       74.71       97.69     62.73 o 
   1 -13   3      228.13      278.21     91.56 o 
   2 -13   3        0.20       11.34     17.13 o 
   3 -13   3       73.25      100.93     44.18 o 
   4 -13   3        1.66       -9.42     20.34 o 
   5 -13   3       15.85       24.40     14.31 o 
  -5 -12   3      298.29      318.92     32.61 o 
  -4 -12   3       19.39       64.96    111.76 o 
  -3 -12   3       50.20       82.43     33.88 o 
  -2 -12   3      290.98      328.25     40.26 o 
  -1 -12   3        6.06        2.46     11.18 o 
   0 -12   3       81.01       89.38     26.12 o 
   1 -12   3      332.08      372.17     27.30 o 
   2 -12   3       36.40       21.24     21.36 o 
   3 -12   3       53.19       85.28     17.63 o 
   4 -12   3      100.33       82.38     16.10 o 
   5 -12   3      504.93      496.18     29.61 o 
   6 -12   3      214.80      233.01     23.02 o 
  -6 -11   3      136.89      167.09     57.12 o 
  -5 -11   3      106.57      108.13     20.19 o 
  -4 -11   3      112.99       78.09     14.20 o 
  -3 -11   3      111.40       91.69     14.29 o 
  -2 -11   3      153.85      140.69     14.92 o 
  -1 -11   3        1.39       -0.82      8.63 o 
   0 -11   3        5.37       10.07     10.51 o 
   1 -11   3      232.11      206.21     22.77 o 
   2 -11   3       36.38       28.04     11.62 o 
   3 -11   3     1334.66     1330.55     41.58 o 
   4 -11   3      386.59      357.36     41.83 o 
   5 -11   3     1340.91     1263.84     43.31 o 
   6 -11   3      196.04      184.37     20.39 o 
   7 -11   3       25.54       37.91     19.09 o 
  -7 -10   3       72.80      104.90     71.81 o 
  -6 -10   3        4.69       -0.16     15.96 o 
  -5 -10   3      332.05      313.73     28.29 o 
  -4 -10   3      837.09      792.65     34.63 o 
  -3 -10   3      309.05      292.37     20.50 o 
  -2 -10   3       20.75       11.20      8.14 o 
  -1 -10   3      607.71      611.99     20.71 o 
   0 -10   3      106.47      116.30     11.27 o 
   1 -10   3      113.91      101.76      9.27 o 
   2 -10   3      222.71      272.80     31.37 o 
   3 -10   3     1476.16     1463.67     42.75 o 
   4 -10   3      861.66      832.47     36.31 o 
   5 -10   3      410.75      394.89     22.08 o 
   6 -10   3      605.44      565.33     28.98 o 
   7 -10   3        1.54        1.84     13.77 o 
   8 -10   3        8.64       32.35     18.22 o 
  -8  -9   3      151.80      149.20     55.89 o 
  -7  -9   3      541.17      503.56     32.33 o 
  -6  -9   3      165.65      133.40     52.14 o 
  -5  -9   3     1869.24     1794.13     52.97 o 
  -4  -9   3     4832.56     4459.22     98.59 o 
  -3  -9   3       31.93       25.83      8.04 o 
  -2  -9   3     1441.70     1405.39     29.49 o 
  -1  -9   3      503.31      473.77     15.43 o 
   0  -9   3      110.57      124.10     11.74 o 
   1  -9   3      109.38      107.32      9.68 o 
   2  -9   3        2.06       -4.66      5.86 o 
   3  -9   3        0.04       10.75      7.99 o 
   4  -9   3      415.71      392.05     19.65 o 
   5  -9   3      145.88      129.13     14.59 o 
   6  -9   3      498.94      499.87     23.92 o 
   7  -9   3      209.96      210.34     23.25 o 
   8  -9   3      131.43      125.76     22.69 o 
   9  -9   3       74.21       62.03     20.44 o 
  -7  -8   3      123.93      135.92     18.93 o 
  -6  -8   3      306.46      293.14     34.68 o 
  -5  -8   3        2.44        5.49      8.30 o 
  -4  -8   3     5737.17     5491.03    114.64 o 
  -3  -8   3      363.11      376.39     15.14 o 
  -2  -8   3      749.04      808.24     20.95 o 
  -1  -8   3     1269.67     1252.60     25.38 o 
   0  -8   3       28.38       16.53      5.69 o 
   1  -8   3      371.91      381.22     11.68 o 
   2  -8   3        0.46        2.66      3.96 o 
   3  -8   3      373.61      370.50     11.56 o 
   4  -8   3        0.48        3.14      7.45 o 
   5  -8   3        0.17      -13.88      7.83 o 
   6  -8   3      672.33      641.27     25.36 o 
   7  -8   3      255.33      266.04     21.66 o 
   8  -8   3      150.37      164.67     39.63 o 
   9  -8   3      118.57      115.04     28.52 o 
  -8  -7   3      296.20      260.45     22.34 o 
  -7  -7   3      108.65       70.11     23.04 o 
  -6  -7   3       18.24        6.37      8.06 o 
  -5  -7   3       30.10       39.20      9.66 o 
  -4  -7   3     3321.71     3236.98     56.90 o 
  -3  -7   3      512.34      539.40     17.00 o 
  -2  -7   3      311.78      316.68     11.17 o 
  -1  -7   3     2784.55     2801.53     39.79 o 
   0  -7   3        0.01       -7.01      3.51 o 
   1  -7   3      294.46      332.71     13.31 o 
   2  -7   3      882.72      931.50     16.53 o 
   3  -7   3      456.12      451.19     11.53 o 
   4  -7   3      927.40      957.28     21.11 o 
   5  -7   3      125.70      147.97     12.66 o 
   6  -7   3      167.11      175.04     14.87 o 
   7  -7   3      320.77      303.70     21.80 o 
   8  -7   3       86.22       69.60     23.35 o 
   9  -7   3       21.66       26.32     45.19 o 
  10  -7   3       56.51       75.25     25.34 o 
  -9  -6   3      301.36      291.76     20.02 o 
  -8  -6   3      984.87      975.05     39.37 o 
  -7  -6   3      156.71      122.22     24.65 o 
  -6  -6   3      357.73      325.38     20.65 o 
  -5  -6   3        3.94        0.80      5.94 o 
  -4  -6   3      154.57      172.52      9.66 o 
  -3  -6   3      510.47      510.29     15.70 o 
  -2  -6   3       28.18       36.28      5.54 o 
  -1  -6   3       92.29       76.15      6.44 o 
   0  -6   3      621.68      576.40     13.29 o 
   1  -6   3      745.35      764.31     14.42 o 
   2  -6   3      958.78      958.58     16.11 o 
   3  -6   3       70.33       66.20      5.77 o 
   4  -6   3     1581.91     1622.39     27.64 o 
   5  -6   3       12.77       16.23      5.49 o 
   6  -6   3       36.85       55.73     10.09 o 
   7  -6   3      449.27      456.12     24.27 o 
   8  -6   3       15.05       21.92     18.73 o 
   9  -6   3        5.95      -23.78     14.27 o 
  10  -6   3        9.72       26.54     18.85 o 
  -8  -5   3      340.04      339.45     53.01 o 
  -7  -5   3      539.49      537.00     22.12 o 
  -6  -5   3      379.31      358.56     17.72 o 
  -5  -5   3      459.19      525.81     12.89 o 
  -4  -5   3       71.51       88.88      8.26 o 
  -3  -5   3      106.45      104.60      7.52 o 
  -2  -5   3      202.77      238.96      9.91 o 
  -1  -5   3       72.65       81.46      6.04 o 
   0  -5   3       39.06       28.33      4.46 o 
   1  -5   3      591.09      651.37     14.08 o 
   2  -5   3      755.12      771.29     14.13 o 
   3  -5   3        9.66       -3.19      3.76 o 
   4  -5   3     2291.29     2403.86     36.25 o 
   5  -5   3      497.94      467.29     14.32 o 
   6  -5   3      365.99      378.32     13.96 o 
   7  -5   3      305.37      322.13     39.66 o 
   8  -5   3       56.46       56.04     21.95 o 
   9  -5   3      177.91      177.70     28.55 o 
  10  -5   3       24.10       35.12     20.94 o 
  -8  -4   3       50.10       95.03     40.14 o 
  -7  -4   3     1423.13     1481.63     50.88 o 
  -6  -4   3       13.67       16.49      4.18 o 
  -5  -4   3      173.84      168.67      6.54 o 
  -4  -4   3      501.91      570.37     20.68 o 
  -3  -4   3     1216.31     1161.86     22.97 o 
  -2  -4   3      450.87      441.51     12.47 o 
  -1  -4   3       90.40       88.80      5.26 o 
   0  -4   3      151.82      153.33     10.13 o 
   1  -4   3        0.37       -6.29      3.14 o 
   2  -4   3      171.55      176.56      6.91 o 
   3  -4   3       31.22       53.12      5.26 o 
   4  -4   3       67.05       86.03      7.02 o 
   5  -4   3     3750.00     3792.10     53.47 o 
   6  -4   3       27.88       20.96      7.03 o 
   7  -4   3        0.02        3.98     10.78 o 
   8  -4   3      276.56      243.43     24.85 o 
   9  -4   3        1.64        1.94     15.77 o 
  10  -4   3       21.73       10.57     17.50 o 
  11  -4   3      483.44      488.26     41.02 o 
 -10  -3   3       60.08       33.96     16.33 o 
  -8  -3   3      266.40      250.78     20.02 o 
  -7  -3   3     1777.07     1681.35     47.51 o 
  -6  -3   3       23.32       20.22      3.65 o 
  -5  -3   3      579.37      580.98     17.81 o 
  -4  -3   3        9.23       10.04      2.85 o 
  -3  -3   3     5462.99     5957.05    101.26 o 
  -2  -3   3     2023.36     1967.11     32.90 o 
  -1  -3   3        9.31       -2.69      3.57 o 
   0  -3   3      262.71      223.80      8.04 o 
   1  -3   3       48.78       56.71      4.64 o 
   2  -3   3      217.67      166.98      8.36 o 
   3  -3   3     1010.68     1039.71     20.36 o 
   4  -3   3        9.80       -5.54      4.92 o 
   5  -3   3      212.29      199.65     10.30 o 
   6  -3   3      206.61      230.51     12.91 o 
   7  -3   3      250.90      234.54     16.37 o 
   8  -3   3      210.62      250.63     19.63 o 
   9  -3   3       19.00       14.42     17.63 o 
  10  -3   3      369.88      398.08     52.51 o 
  11  -3   3      358.93      352.56     50.08 o 
 -10  -2   3      443.98      423.40     34.72 o 
  -9  -2   3      205.13      215.61     21.27 o 
  -8  -2   3       44.16       42.42      8.69 o 
  -7  -2   3     1166.25     1202.23     40.53 o 
  -6  -2   3       13.09       11.15      3.84 o 
  -5  -2   3     3285.61     3368.34     44.40 o 
  -4  -2   3     4812.33     5261.62     53.60 o 
  -3  -2   3     7457.90     8060.69     93.65 o 
  -2  -2   3     4157.91     4006.73     59.14 o 
  -1  -2   3     4243.44     4275.96     59.17 o 
   0  -2   3     1090.41     1197.57     19.68 o 
   1  -2   3      404.78      416.66      9.93 o 
   2  -2   3     1875.22     1970.91     29.41 o 
   3  -2   3      997.14     1001.36     20.26 o 
   4  -2   3      118.54      130.79      9.13 o 
   5  -2   3      116.37      138.51      9.05 o 
   6  -2   3       58.19       55.17      7.76 o 
   7  -2   3      116.19      114.71     10.38 o 
   8  -2   3      395.10      373.10     22.60 o 
   9  -2   3      551.17      552.02     59.31 o 
  10  -2   3      321.14      378.17     35.11 o 
  11  -2   3       91.11      103.57     26.65 o 
 -10  -1   3      469.69      419.20     66.42 o 
  -9  -1   3     1246.17     1260.99     67.98 o 
  -8  -1   3        0.38        7.88      8.01 o 
  -7  -1   3      882.51      875.77     20.45 o 
  -6  -1   3      362.99      403.75     12.37 o 
  -5  -1   3      134.02      161.32      7.86 o 
  -4  -1   3      328.58      303.14      8.15 o 
  -3  -1   3     2152.08     2173.81     26.88 o 
  -2  -1   3      881.38      889.89     15.86 o 
  -1  -1   3     1501.32     1498.39     23.22 o 
   0  -1   3      749.73      793.20     14.43 o 
   1  -1   3     1569.15     1533.06     24.62 o 
   2  -1   3      458.34      432.11     20.94 o 
   3  -1   3      313.75      372.41     12.49 o 
   4  -1   3       37.64       84.63      7.99 o 
   5  -1   3     2568.09     2891.46     49.56 o 
   6  -1   3       40.43       47.12      9.23 o 
   7  -1   3      662.39      718.27     25.49 o 
   8  -1   3        4.95        9.61      9.35 o 
   9  -1   3      879.61      967.99     35.82 o 
  10  -1   3        3.47        2.29     14.81 o 
  11  -1   3        6.81        4.32     16.22 o 
 -11   0   3        3.83       -8.35     29.73 o 
 -10   0   3        5.47      -10.57     16.58 o 
  -9   0   3       74.60       63.85     13.63 o 
  -8   0   3      169.83      170.00     14.60 o 
  -7   0   3      158.66      182.49      9.86 o 
  -6   0   3       11.67       19.53      4.59 o 
  -5   0   3      409.17      529.73     22.08 o 
  -4   0   3      210.32      245.74      8.59 o 
  -3   0   3      133.23      118.33      7.32 o 
  -2   0   3     3547.38     3539.90     62.98 o 
  -1   0   3      919.48      899.86     15.70 o 
   0   0   3     2834.60     2613.94     41.89 o 
   1   0   3     1956.41     1888.15     30.06 o 
   2   0   3      854.35      799.42     17.97 o 
   3   0   3     1670.24     1585.14     30.51 o 
   4   0   3     7974.41     8315.08    148.72 o 
   5   0   3     2047.97     2433.54     47.02 o 
   6   0   3      771.29      796.37     23.29 o 
   7   0   3      203.06      249.02     15.45 o 
   8   0   3       27.45       38.03      9.58 o 
   9   0   3       17.70       44.64     13.56 o 
  10   0   3        0.30        9.03     10.46 o 
  11   0   3       54.58       59.93     23.27 o 
 -11   1   3       96.98       61.61     25.71 o 
 -10   1   3       17.23       34.45     16.33 o 
  -9   1   3      511.42      527.73     26.90 o 
  -8   1   3      351.19      364.87     21.24 o 
  -7   1   3     1147.30     1193.43     23.63 o 
  -6   1   3      848.05      839.96     20.73 o 
  -5   1   3      367.07      390.96     12.45 o 
  -4   1   3     3755.54     3800.94     60.94 o 
  -3   1   3     4234.84     4423.11     67.57 o 
  -2   1   3     4813.89     4791.49     67.71 o 
  -1   1   3     1769.99     1649.63     27.22 o 
   0   1   3    11059.06    10601.96    154.14 o 
   1   1   3       64.27       69.01      5.65 o 
   2   1   3     3255.34     3306.83    109.21 o 
   3   1   3      109.56      114.23     10.16 o 
   4   1   3        2.63      -11.64      5.89 o 
   5   1   3      580.65      612.63     26.93 o 
   6   1   3      265.58      350.46     14.48 o 
   7   1   3      346.27      357.99     16.60 o 
   8   1   3      737.71      814.79     51.11 o 
   9   1   3       20.21       19.25     11.92 o 
  10   1   3        0.28        6.91     16.86 o 
  11   1   3       25.66       38.49     17.93 o 
 -11   2   3       20.62       -3.28     20.25 o 
 -10   2   3      341.91      305.26     32.96 o 
  -9   2   3     1185.56     1215.92     41.55 o 
  -8   2   3      322.53      316.18     16.79 o 
  -7   2   3      764.73      817.26     17.03 o 
  -6   2   3     1445.11     1468.22     26.33 o 
  -5   2   3        1.50       13.50      4.33 o 
  -4   2   3     9377.08     9814.59    132.25 o 
  -3   2   3     1960.36     1799.45     34.47 o 
  -2   2   3     3213.34     3227.33     47.08 o 
  -1   2   3     3802.66     3822.36     47.46 o 
   0   2   3      591.26      544.28     11.33 o 
   1   2   3       10.02       -5.05      3.31 o 
   2   2   3       12.47      -14.63      7.32 o 
   3   2   3        0.69      -10.50      5.25 o 
   4   2   3      641.18      669.96     23.14 o 
   5   2   3     1431.36     1452.37     29.91 o 
   6   2   3      264.02      273.09     13.18 o 
   7   2   3     1677.55     1685.85     38.62 o 
   8   2   3      281.67      283.87     17.47 o 
   9   2   3       30.73       22.09     11.88 o 
  10   2   3       29.09       24.12     17.18 o 
  11   2   3       34.98       22.28     17.18 o 
 -10   3   3        3.76        8.73     16.80 o 
  -9   3   3      415.72      425.60     30.81 o 
  -8   3   3       35.30       37.37      7.84 o 
  -7   3   3     1060.37     1134.33     34.36 o 
  -6   3   3      367.33      421.00     10.82 o 
  -5   3   3        0.36       14.68      3.12 o 
  -4   3   3     1199.94     1311.47     19.89 o 
  -3   3   3     2541.34     2540.37     35.66 o 
  -2   3   3     1766.22     1609.76     23.10 o 
  -1   3   3      126.35      -19.30      9.65 o 
   0   3   3     2267.64     1991.24     26.50 o 
   1   3   3      587.36      416.33     12.75 o 
   2   3   3     1974.65     1790.42     54.78 o 
   3   3   3       55.92       46.82      5.34 o 
   4   3   3      620.29      656.21     39.03 o 
   5   3   3       68.86       56.29     10.61 o 
   6   3   3      455.15      465.41     15.49 o 
   7   3   3      287.04      279.29     21.41 o 
   8   3   3     4003.46     4000.80    107.75 o 
   9   3   3      144.00      161.58     20.66 o 
  10   3   3       11.89       -4.42     15.22 o 
  11   3   3       52.54       40.55     19.79 o 
 -10   4   3      241.21      186.79     29.26 o 
  -9   4   3       57.13       59.03     12.76 o 
  -8   4   3      210.63      223.04     14.45 o 
  -7   4   3       46.80       44.59      6.34 o 
  -6   4   3        0.90       -0.97      3.32 o 
  -5   4   3       14.55       13.67      3.25 o 
  -4   4   3      445.85      458.52      8.83 o 
  -3   4   3      123.57      124.07      6.61 o 
  -2   4   3      670.43      702.34     12.99 o 
  -1   4   3      269.12      232.68      7.75 o 
   0   4   3      423.96      313.05     12.66 o 
   1   4   3     3848.81     3894.64     45.85 o 
   2   4   3      721.47      735.89     29.60 o 
   3   4   3     1734.15     1789.58     41.54 o 
   4   4   3     1025.30     1100.30     54.00 o 
   5   4   3        9.82       16.62      8.10 o 
   6   4   3      335.49      390.18     26.68 o 
   7   4   3      304.28      307.10     21.58 o 
   8   4   3      136.31      161.85     39.00 o 
   9   4   3      155.20      136.39     21.70 o 
  10   4   3      164.16      127.45     17.07 o 
  11   4   3      176.13      169.96     29.81 o 
 -10   5   3       38.23       35.19     19.53 o 
  -9   5   3        4.19        2.30      9.86 o 
  -8   5   3      276.06      256.90     19.68 o 
  -7   5   3      225.65      247.67     12.98 o 
  -6   5   3       34.57       29.49      5.34 o 
  -5   5   3      345.72      335.52      8.34 o 
  -4   5   3      439.96      451.86      9.89 o 
  -3   5   3      436.38      468.92     10.29 o 
  -2   5   3     7415.03     7659.50    103.49 o 
  -1   5   3        0.27       -3.79      3.23 o 
   0   5   3     8297.42     8269.70     99.55 o 
   1   5   3     1620.08     1694.01     33.31 o 
   2   5   3      265.49      297.60      9.57 o 
   3   5   3       93.12       64.72      4.67 o 
   4   5   3     1105.00     1159.24     28.85 o 
   5   5   3       39.90       14.05      8.69 o 
   6   5   3      186.02      165.29     12.98 o 
   7   5   3       31.68       26.87      8.48 o 
   8   5   3      154.57      190.71     19.04 o 
   9   5   3      129.01      165.34     55.48 o 
  10   5   3        2.46       -2.67     10.75 o 
  11   5   3       42.41       41.14     15.89 o 
 -10   6   3      374.87      355.37     26.60 o 
  -9   6   3      697.52      646.43     31.88 o 
  -8   6   3      525.54      493.15     27.23 o 
  -7   6   3      651.95      570.87     27.10 o 
  -6   6   3      432.39      480.60     14.06 o 
  -5   6   3      387.24      422.58     14.19 o 
  -4   6   3      517.78      552.85     14.16 o 
  -3   6   3      354.35      410.66     12.89 o 
  -2   6   3     3046.73     2968.51     54.02 o 
  -1   6   3      240.77      286.68     14.09 o 
   0   6   3     2420.53     2322.55     38.77 o 
   1   6   3       24.23       -7.95      3.98 o 
   2   6   3      420.32      434.92     18.24 o 
   3   6   3      608.20      673.66     12.81 o 
   4   6   3      346.72      463.05     28.88 o 
   5   6   3        7.49        9.91      5.57 o 
   6   6   3        0.61       -0.41      5.88 o 
   7   6   3      269.00      279.26     24.94 o 
   8   6   3       17.94       17.49      9.28 o 
   9   6   3      593.24      535.71     33.82 o 
  10   6   3       67.44       44.91     20.79 o 
  11   6   3        5.46       28.19     16.01 o 
 -10   7   3      217.30      182.60     21.47 o 
  -9   7   3       13.99        6.09     11.75 o 
  -8   7   3      484.18      437.95     27.13 o 
  -7   7   3     3028.09     3059.57     66.28 o 
  -6   7   3      327.11      409.26     19.85 o 
  -5   7   3       10.17        8.14      5.89 o 
  -4   7   3     2576.66     2714.18     45.54 o 
  -3   7   3       90.08       34.52     10.97 o 
  -2   7   3     2018.95     1941.12     36.54 o 
  -1   7   3       52.02       48.24      6.54 o 
   0   7   3      705.00      710.19     15.44 o 
   1   7   3     3227.67     3244.16     46.88 o 
   2   7   3     4563.11     4781.83     55.56 o 
   3   7   3      185.16      216.80      7.39 o 
   4   7   3      379.77      483.05     17.14 o 
   5   7   3       37.14       17.36      6.90 o 
   6   7   3      431.82      425.98     20.16 o 
   7   7   3      210.40      181.68     17.37 o 
   8   7   3      416.21      431.77     29.11 o 
   9   7   3        2.50      -19.05      9.53 o 
  10   7   3       23.70       40.82     15.78 o 
  -9   8   3      239.87      206.20     22.49 o 
  -8   8   3        5.91        4.28      8.68 o 
  -7   8   3      402.24      429.69     39.03 o 
  -6   8   3       67.44       86.69     11.85 o 
  -5   8   3      162.62      167.97     21.95 o 
  -4   8   3     1335.33     1257.82     32.98 o 
  -3   8   3      151.12      182.36     10.61 o 
  -2   8   3        0.09       -0.45      5.34 o 
  -1   8   3      858.19      773.06     16.93 o 
   0   8   3      129.45      109.17     10.60 o 
   1   8   3     2335.48     2250.81     32.31 o 
   2   8   3      316.87      305.43     10.14 o 
   3   8   3      829.13      827.30     15.92 o 
   4   8   3      194.47      213.99     12.70 o 
   5   8   3       62.99       54.27     14.67 o 
   6   8   3        1.78       -2.10      9.16 o 
   7   8   3       19.40       14.11      9.86 o 
   8   8   3      375.43      465.78     31.34 o 
   9   8   3       30.34        6.48     17.26 o 
  10   8   3      299.06      251.97     26.85 o 
  -9   9   3       61.17       34.32     15.03 o 
  -8   9   3      120.37      111.75     14.43 o 
  -7   9   3      131.07      148.54     15.27 o 
  -6   9   3       94.07       71.94     12.14 o 
  -5   9   3        0.62       11.75      9.04 o 
  -4   9   3       22.27       39.97      8.86 o 
  -3   9   3      768.88      736.93     24.31 o 
  -2   9   3        5.19       -2.96      6.18 o 
  -1   9   3     2725.20     2584.50     38.82 o 
   0   9   3      416.29      453.49     14.38 o 
   1   9   3      322.46      335.30     10.80 o 
   2   9   3      974.90      949.23     19.04 o 
   3   9   3      153.80      153.29     10.90 o 
   4   9   3      907.17      845.15     18.29 o 
   5   9   3      291.46      252.79     16.93 o 
   6   9   3      477.95      472.22     30.88 o 
   7   9   3       13.49       -9.49     26.92 o 
   8   9   3      501.96      485.06     41.56 o 
   9   9   3      574.49      452.73    111.26 o 
  10   9   3       21.38       16.58     23.66 o 
  -8  10   3      504.26      542.02     39.39 o 
  -7  10   3       62.28       56.95     12.89 o 
  -6  10   3      249.91      250.34     19.07 o 
  -5  10   3      586.56      616.98     26.31 o 
  -4  10   3       12.97       25.47     10.35 o 
  -3  10   3      331.51      341.10     21.24 o 
  -2  10   3      157.85      158.83     12.58 o 
  -1  10   3      286.99      305.24      9.81 o 
   0  10   3      682.25      725.01     16.48 o 
   1  10   3      768.97      813.67     17.74 o 
   2  10   3      295.37      262.08     10.77 o 
   3  10   3       27.87       25.46      5.37 o 
   4  10   3      252.77      235.84     16.33 o 
   5  10   3       12.54       38.22     12.52 o 
   6  10   3        0.79        2.80     10.12 o 
   7  10   3      536.90      445.81    100.09 o 
   8  10   3       33.56        0.83     13.56 o 
   9  10   3        9.47       38.71     41.47 o 
  -8  11   3        3.45       -0.21     10.99 o 
  -7  11   3        2.97       10.70     10.93 o 
  -6  11   3      246.51      283.14     31.98 o 
  -5  11   3        0.10       15.17     10.11 o 
  -4  11   3      238.00      243.72     19.31 o 
  -3  11   3      963.86      950.22     29.93 o 
  -2  11   3       83.56       75.01     10.98 o 
  -1  11   3        8.75       19.29      7.93 o 
   0  11   3      204.19      201.92      9.93 o 
   1  11   3      487.64      503.61     14.75 o 
   2  11   3       10.99        7.53      6.35 o 
   3  11   3     2229.08     2167.30     46.17 o 
   4  11   3        4.29        3.14      8.51 o 
   5  11   3       20.39       19.44     14.00 o 
   6  11   3      143.65      133.97     40.74 o 
   7  11   3        8.91        6.46     14.07 o 
   8  11   3       70.91       48.23     26.85 o 
   9  11   3        6.93       -6.92     18.14 o 
  -7  12   3        1.85        2.01     11.68 o 
  -6  12   3       21.80       14.43     11.51 o 
  -5  12   3      189.43      179.10     18.12 o 
  -4  12   3        0.78       12.13     11.19 o 
  -3  12   3      134.06      147.07     15.03 o 
  -2  12   3       16.75        7.80      9.31 o 
  -1  12   3        1.29        0.85      8.58 o 
   0  12   3       49.33       49.68     10.48 o 
   1  12   3     1836.36     1827.78     33.20 o 
   2  12   3      235.27      257.20     21.06 o 
   3  12   3       34.61       24.75      9.70 o 
   4  12   3        0.66       -6.62     16.27 o 
   5  12   3        5.31       -3.29     13.11 o 
   6  12   3        4.24        5.05     45.83 o 
   7  12   3       62.80       31.65     16.50 o 
   8  12   3       49.38       28.63     74.01 o 
  -6  13   3       38.56       74.35     16.81 o 
  -5  13   3      242.94      245.64     33.30 o 
  -4  13   3      232.89      202.22     19.19 o 
  -3  13   3      121.03      160.92     16.07 o 
  -2  13   3       18.05        2.27     11.48 o 
  -1  13   3       28.19        3.89      9.02 o 
   0  13   3        4.23        8.33     10.61 o 
   1  13   3      121.94       81.17     17.62 o 
   2  13   3      160.47      173.18     21.09 o 
   3  13   3        0.12        4.24     24.39 o 
   4  13   3       17.24        5.61     14.09 o 
   5  13   3       20.39       12.72     43.65 o 
   6  13   3       12.90       26.39     16.12 o 
   7  13   3      182.43      220.98     66.98 o 
  -5  14   3        0.00        3.19     13.77 o 
  -4  14   3        5.02       15.33     12.21 o 
  -3  14   3       29.87       33.54     11.80 o 
  -2  14   3      141.48      153.80     18.88 o 
  -1  14   3      164.22      212.69     20.35 o 
   0  14   3      120.40      119.47     37.57 o 
   1  14   3       43.91       65.47     21.23 o 
   2  14   3       86.79       78.34     27.59 o 
   3  14   3        5.54        2.73     26.12 o 
   4  14   3      140.20      193.27     22.28 o 
   5  14   3       61.25       69.73     15.79 o 
   6  14   3      120.79      158.37     42.66 o 
  -4  15   3       70.18       40.11     22.05 o 
  -3  15   3       26.09       25.75     11.22 o 
  -2  15   3        3.80        1.66     18.47 o 
  -1  15   3        5.27        6.64     22.52 o 
   0  15   3        0.03      -15.26     65.67 o 
   1  15   3       44.29       46.34     51.47 o 
   2  15   3      292.94      339.85     47.21 o 
   3  15   3      292.50      368.01     35.15 o 
   4  15   3       26.20       20.85     17.76 o 
   5  15   3        0.26       -0.99     36.92 o 
  -2  16   3      159.65      166.91     36.38 o 
  -1  16   3       59.73       79.90     50.95 o 
   0  16   3       10.31        7.52     72.50 o 
   1  16   3      205.72      178.19     39.28 o 
   2  16   3       70.04       57.72    163.30 o 
   3  16   3       84.46      100.53     87.77 o 
  -1 -14   4      166.64      176.51    125.67 o 
   0 -14   4       63.40      127.72     89.24 o 
   1 -14   4        1.49       31.87     23.70 o 
   2 -14   4      387.94      397.60     50.28 o 
  -4 -13   4       22.22       64.86     69.51 o 
  -3 -13   4       39.46       70.59     54.46 o 
  -2 -13   4      158.44      128.71     71.35 o 
  -1 -13   4       45.49       70.58     65.46 o 
   0 -13   4       35.34      161.74    163.62 o 
   1 -13   4      352.57      352.10    125.28 o 
   2 -13   4      278.43      240.50     62.11 o 
   3 -13   4       69.84       57.86     22.96 o 
   4 -13   4       26.72       -6.04     19.08 o 
  -5 -12   4      325.51      371.00     62.58 o 
  -4 -12   4        5.82       24.64     38.76 o 
  -3 -12   4      154.06      186.90     84.77 o 
  -2 -12   4       40.74       55.50     37.63 o 
  -1 -12   4       21.07       32.21     18.27 o 
   0 -12   4      169.18      167.77     33.27 o 
   1 -12   4       25.01       52.90     18.88 o 
   2 -12   4      338.22      334.48     42.27 o 
   3 -12   4       49.49       57.83     20.67 o 
   4 -12   4      364.34      394.87     33.06 o 
   5 -12   4      444.32      467.27     30.75 o 
   6 -12   4       17.96        6.49     14.76 o 
  -5 -11   4       99.70      100.31     70.97 o 
  -4 -11   4       53.34       63.08     47.95 o 
  -3 -11   4      185.30      202.78     43.18 o 
  -2 -11   4       21.14       31.07     13.77 o 
  -1 -11   4       21.98       46.60     12.52 o 
   0 -11   4        7.36       13.36     11.32 o 
   1 -11   4       97.68       98.48     17.54 o 
   2 -11   4     1096.34     1093.65     80.63 o 
   3 -11   4        0.27      -18.59     13.29 o 
   4 -11   4       81.05       61.31     16.07 o 
   5 -11   4      631.91      585.78     32.68 o 
   6 -11   4       24.64       26.03     19.77 o 
   7 -11   4       56.25       57.25     20.59 o 
  -6 -10   4       40.00      372.66    106.25 o 
  -5 -10   4        8.72      316.86    105.63 o 
  -4 -10   4      122.87      129.04     16.36 o 
  -3 -10   4      280.42      271.20     20.10 o 
  -2 -10   4       30.49       41.86      8.99 o 
  -1 -10   4       72.97      107.24     11.43 o 
   0 -10   4       16.52       21.46      8.61 o 
   1 -10   4     1902.45     1784.13     58.34 o 
   2 -10   4     1053.92      987.16     36.05 o 
   3 -10   4     1517.63     1456.09     46.61 o 
   4 -10   4       13.65        8.58     12.65 o 
   5 -10   4      277.80      278.53     23.44 o 
   6 -10   4        5.40        9.49     12.95 o 
   7 -10   4      329.72      335.25     32.42 o 
   8 -10   4        4.11        8.56     16.70 o 
  -7  -9   4      270.85      300.39     27.09 o 
  -6  -9   4        6.32        3.15     40.95 o 
  -5  -9   4       69.08       63.83     35.48 o 
  -4  -9   4        5.02        7.59      9.63 o 
  -3  -9   4      234.33      258.26     18.95 o 
  -2  -9   4      212.18      218.05     11.76 o 
  -1  -9   4      266.72      240.91     13.72 o 
   0  -9   4        6.72       22.20      7.32 o 
   1  -9   4      852.79      814.29     19.83 o 
   2  -9   4      315.98      304.29     15.03 o 
   3  -9   4        0.77        6.34     10.47 o 
   4  -9   4       90.41       86.08     15.94 o 
   5  -9   4      294.20      285.93     23.09 o 
   6  -9   4       13.61       27.30     13.59 o 
   7  -9   4      295.00      327.34     38.47 o 
   8  -9   4       11.35        5.69     16.11 o 
  -7  -8   4       78.50      110.12     57.63 o 
  -6  -8   4      248.24      237.46     23.99 o 
  -5  -8   4        3.61        4.44      8.38 o 
  -4  -8   4      231.91      227.50     19.72 o 
  -3  -8   4      622.66      642.04     20.46 o 
  -2  -8   4       71.41       83.35      9.20 o 
  -1  -8   4      660.28      684.90     20.29 o 
   0  -8   4        3.97        9.12      5.67 o 
   1  -8   4       67.24       77.71      7.33 o 
   2  -8   4       80.48       98.32      7.47 o 
   3  -8   4      372.74      383.49     16.29 o 
   4  -8   4      183.09      193.66     18.27 o 
   5  -8   4       17.72       32.40     12.84 o 
   6  -8   4      791.47      755.31     32.84 o 
   7  -8   4      326.18      400.04     32.41 o 
   8  -8   4      151.50      139.48     27.81 o 
   9  -8   4       37.62       17.30     21.80 o 
  -7  -7   4        9.62       16.17     17.23 o 
  -6  -7   4       72.29       76.20     12.31 o 
  -5  -7   4      257.89      250.04     17.31 o 
  -4  -7   4      350.80      346.73     17.64 o 
  -3  -7   4      104.31       98.43      8.94 o 
  -2  -7   4        3.52        2.75      5.54 o 
  -1  -7   4      810.83      762.77     19.23 o 
   0  -7   4      154.18      158.84      8.16 o 
   1  -7   4      246.53      266.83      9.70 o 
   2  -7   4       10.50       13.18      4.29 o 
   3  -7   4      167.60      175.71      8.81 o 
   4  -7   4      292.32      319.97     14.05 o 
   5  -7   4     1281.66     1328.73     49.44 o 
   6  -7   4       49.26       49.51     13.64 o 
   7  -7   4     1865.43     1713.37     62.63 o 
   8  -7   4      700.87      631.06     50.16 o 
   9  -7   4      127.46      145.33     31.70 o 
  -7  -6   4       43.94       49.46     38.91 o 
  -6  -6   4      217.85      233.32     16.28 o 
  -5  -6   4      240.98      257.98     20.27 o 
  -4  -6   4       13.25       12.51      5.21 o 
  -3  -6   4      362.83      369.18     14.07 o 
  -2  -6   4      116.95      102.95      8.64 o 
  -1  -6   4     1721.30     1873.09     31.65 o 
   0  -6   4     1296.42     1344.02     24.91 o 
   1  -6   4      226.24      248.96      8.82 o 
   2  -6   4     1837.33     1899.50     28.71 o 
   3  -6   4      327.90      320.98     11.05 o 
   4  -6   4       35.89       37.64      6.94 o 
   5  -6   4      419.22      453.84     16.58 o 
   6  -6   4       22.00       30.09     11.62 o 
   7  -6   4      129.35      117.46     19.56 o 
   8  -6   4      337.37      340.95     38.44 o 
   9  -6   4        5.81       12.23     22.09 o 
  10  -6   4      222.11      255.02     35.94 o 
  -8  -5   4      306.24      944.15    131.28 o 
  -7  -5   4       15.52       13.83     13.48 o 
  -6  -5   4      481.70      395.62     18.96 o 
  -5  -5   4        9.08       11.30      5.40 o 
  -4  -5   4       63.79       58.74      6.54 o 
  -3  -5   4      200.83      189.80      9.96 o 
  -2  -5   4      158.50      124.04      8.00 o 
  -1  -5   4     4960.98     5076.84     68.40 o 
   0  -5   4      126.72       77.46      5.42 o 
   1  -5   4      676.72      705.16     13.95 o 
   2  -5   4     1328.79     1284.63     22.23 o 
   3  -5   4      144.45      119.40      7.29 o 
   4  -5   4     1268.42     1227.08     29.69 o 
   5  -5   4      486.77      528.91     17.49 o 
   6  -5   4       17.07       19.74      6.95 o 
   7  -5   4        6.20       -4.50     15.60 o 
   8  -5   4      242.42      249.14     32.49 o 
   9  -5   4       44.90       31.21     19.87 o 
  10  -5   4      179.49      191.48     31.89 o 
  -8  -4   4      202.83      215.73     24.38 o 
  -7  -4   4      139.18      134.07     10.66 o 
  -6  -4   4      747.25      727.52     18.81 o 
  -5  -4   4      762.01      783.76     19.93 o 
  -4  -4   4       42.88       36.66      4.49 o 
  -3  -4   4      174.03      206.81      8.28 o 
  -2  -4   4      158.03      168.61      8.40 o 
  -1  -4   4      454.08      537.83     12.85 o 
   0  -4   4      559.97      579.05     12.57 o 
   1  -4   4     2130.80     2039.78     29.77 o 
   2  -4   4       90.32       95.48      6.82 o 
   3  -4   4      446.01      390.23     11.00 o 
   4  -4   4      917.67      903.27     19.52 o 
   5  -4   4        1.01        6.84      5.77 o 
   6  -4   4       49.80       84.80     10.31 o 
   7  -4   4       26.31       46.55     10.82 o 
   8  -4   4       97.09      105.61     33.04 o 
   9  -4   4        9.53       -6.17     15.65 o 
  10  -4   4      182.52      224.78     32.40 o 
  11  -4   4       71.55       46.29     23.64 o 
 -10  -3   4        0.11        7.79     12.99 o 
  -9  -3   4       10.48        8.24     12.58 o 
  -8  -3   4      102.33       65.31     12.34 o 
  -7  -3   4      770.17      768.03     31.89 o 
  -6  -3   4     1026.38     1066.50     20.91 o 
  -5  -3   4       65.26       54.64      4.02 o 
  -4  -3   4      833.83      863.90     13.49 o 
  -3  -3   4      202.78      280.88     10.85 o 
  -2  -3   4      147.26      120.03      7.73 o 
  -1  -3   4      154.10      163.69      7.90 o 
   0  -3   4       18.39       15.66      3.93 o 
   1  -3   4     2149.92     2270.66     31.62 o 
   2  -3   4       18.77       14.07      3.89 o 
   3  -3   4      502.08      507.79     11.70 o 
   4  -3   4     1227.72     1192.26     35.32 o 
   5  -3   4      536.47      582.96     17.35 o 
   6  -3   4      664.73      631.09     18.86 o 
   7  -3   4      193.68      212.70     17.37 o 
   8  -3   4       48.20       45.74     12.06 o 
   9  -3   4      604.40      555.36     43.11 o 
  10  -3   4      126.48      126.37     26.95 o 
  11  -3   4      258.27      228.05     41.37 o 
 -10  -2   4      106.49       94.92     19.02 o 
  -9  -2   4       36.29       34.13     14.40 o 
  -8  -2   4       10.61       13.72      8.65 o 
  -7  -2   4       82.45       87.56      8.67 o 
  -6  -2   4      661.73      656.63     14.57 o 
  -5  -2   4      159.21      168.54      7.27 o 
  -4  -2   4      930.49     1022.30     14.81 o 
  -3  -2   4      119.83      131.54      5.69 o 
  -2  -2   4      507.65      476.98     11.92 o 
  -1  -2   4      237.44      209.41      8.74 o 
   0  -2   4     2377.96     2325.69     34.70 o 
   1  -2   4     1282.07     1336.86     20.58 o 
   2  -2   4     1258.93     1214.77     21.53 o 
   3  -2   4     2868.10     3144.30     47.43 o 
   4  -2   4     1089.56     1098.29     34.34 o 
   5  -2   4       16.71        4.15      6.34 o 
   6  -2   4      502.22      533.55     18.37 o 
   7  -2   4       71.54       80.41     11.83 o 
   8  -2   4      368.56      432.46     21.42 o 
   9  -2   4      794.52      826.71     34.99 o 
  10  -2   4      685.52      633.00     95.50 o 
  11  -2   4       86.54       74.05     24.21 o 
 -10  -1   4      296.18      284.69     26.87 o 
  -9  -1   4      511.96      549.99     68.19 o 
  -8  -1   4       56.61       52.11     11.68 o 
  -7  -1   4        0.97        7.08      5.10 o 
  -6  -1   4      692.09      733.17     18.02 o 
  -5  -1   4      229.61      279.26      9.22 o 
  -4  -1   4       12.98       33.28      3.28 o 
  -3  -1   4     2341.35     2562.10     38.20 o 
  -2  -1   4     1585.27     1413.49     21.55 o 
  -1  -1   4      938.13      983.22     18.64 o 
   0  -1   4      150.84      104.73      6.22 o 
   1  -1   4     2428.67     2405.54     35.82 o 
   2  -1   4    44756.48    45901.18    549.07 o 
   3  -1   4      954.36      967.64     21.38 o 
   4  -1   4     1195.50     1208.08     25.92 o 
   5  -1   4     1388.49     1441.07     30.23 o 
   6  -1   4     1338.07     1351.43     30.10 o 
   7  -1   4      341.43      358.97     21.13 o 
   8  -1   4      166.77      147.40     14.72 o 
   9  -1   4      559.11      597.18     25.11 o 
  10  -1   4     1236.45     1425.79    115.33 o 
  11  -1   4       43.72       54.12     20.67 o 
 -10   0   4      166.30      157.28     48.67 o 
  -9   0   4      605.74      631.14     36.03 o 
  -8   0   4      107.52      109.64     20.97 o 
  -7   0   4       95.44       99.93      7.85 o 
  -6   0   4      119.87      162.35     20.83 o 
  -5   0   4      240.97      260.53     11.49 o 
  -4   0   4        0.19       -7.39      3.70 o 
  -3   0   4      382.25      411.00     13.14 o 
  -2   0   4      766.27      807.36     12.74 o 
  -1   0   4     6556.24     6419.06     86.09 o 
   0   0   4    12298.28    11872.58    166.00 o 
   1   0   4      348.03      301.93      9.95 o 
   2   0   4   132399.09   128392.19   1554.52 o 
   3   0   4     1415.45     1314.45     25.98 o 
   4   0   4     3885.49     4036.48     64.46 o 
   5   0   4      292.62      297.09     13.86 o 
   6   0   4      178.65      136.65     16.41 o 
   7   0   4       89.21       82.46     10.99 o 
   8   0   4        4.88        7.59      9.03 o 
   9   0   4      106.97       95.66     19.13 o 
  10   0   4      370.75      402.41     25.19 o 
  11   0   4        1.85       10.45     18.18 o 
 -10   1   4        9.34       12.59     15.93 o 
  -9   1   4      943.83      891.22     35.16 o 
  -8   1   4     1037.22     1052.93     26.69 o 
  -7   1   4        6.79        8.54      5.89 o 
  -6   1   4     1763.42     1768.72     36.58 o 
  -5   1   4      450.86      524.69     15.27 o 
  -4   1   4      605.77      677.96     17.42 o 
  -3   1   4      284.38      245.89     11.99 o 
  -2   1   4     1470.63     1544.27     28.73 o 
  -1   1   4     6050.40     6075.43     79.65 o 
   0   1   4    14662.51    13921.18    192.46 o 
   1   1   4     2786.29     2649.89     37.63 o 
   2   1   4    88503.34    84224.97   1017.55 o 
   3   1   4     1846.86     1730.46     50.49 o 
   4   1   4      174.91      159.93      9.09 o 
   5   1   4     2619.73     2680.39     49.42 o 
   6   1   4      289.16      315.30     14.78 o 
   7   1   4      395.41      385.80     17.51 o 
   8   1   4      158.22      147.63     13.51 o 
   9   1   4       45.00       31.51     13.47 o 
  10   1   4       14.37       28.69     29.92 o 
  11   1   4       32.66       35.82     15.01 o 
 -10   2   4      178.56      186.32     27.44 o 
  -9   2   4      211.20      251.37     19.75 o 
  -8   2   4     2254.75     2231.38     44.34 o 
  -7   2   4      496.16      514.81     22.76 o 
  -6   2   4     1051.54     1081.92     25.04 o 
  -5   2   4     2769.05     2968.99     48.00 o 
  -4   2   4      625.49      591.59     16.20 o 
  -3   2   4        3.46       32.80      4.85 o 
  -2   2   4     1123.51     1122.70     23.77 o 
  -1   2   4     2084.68     1942.64     28.11 o 
   0   2   4       19.25       -6.83      3.42 o 
   1   2   4     3395.63     3201.04     42.88 o 
   2   2   4    23723.49    23744.09    328.21 o 
   3   2   4      241.68      197.05     18.23 o 
   4   2   4      172.41      171.22     10.97 o 
   5   2   4      302.15      266.64     12.32 o 
   6   2   4      236.84      270.04     14.02 o 
   7   2   4      698.18      700.38     22.83 o 
   8   2   4       27.08       27.80      8.98 o 
   9   2   4        9.83        4.13     11.40 o 
  10   2   4       55.46       40.65     19.47 o 
  11   2   4       32.00       56.01     20.93 o 
 -10   3   4       15.35        7.25     16.02 o 
  -9   3   4      187.14      172.43     26.06 o 
  -8   3   4       79.57      114.37     20.29 o 
  -7   3   4      931.92      983.42     21.16 o 
  -6   3   4      658.50      690.31     18.49 o 
  -5   3   4     2614.54     2605.10     43.47 o 
  -4   3   4      273.69      346.03     12.38 o 
  -3   3   4     1261.74     1288.81     26.76 o 
  -2   3   4        0.27       -3.90      1.95 o 
  -1   3   4      756.04      783.02     13.84 o 
   0   3   4       85.37       78.05      7.70 o 
   1   3   4      558.25      437.72     10.34 o 
   2   3   4      143.69      138.89      5.81 o 
   3   3   4        0.50        3.38      4.15 o 
   4   3   4        9.11        8.92      5.31 o 
   5   3   4     1535.62     1626.21     32.70 o 
   6   3   4      134.05      150.88     11.46 o 
   7   3   4      536.17      545.47     18.81 o 
   8   3   4     1294.66     1257.82     51.38 o 
   9   3   4       61.88       88.36     17.93 o 
  10   3   4      527.85      498.57     48.62 o 
  11   3   4      170.72      228.02     75.16 o 
 -10   4   4      344.66      430.86     51.33 o 
  -9   4   4      256.13      241.39     18.93 o 
  -8   4   4     1250.24     1264.68     33.49 o 
  -7   4   4     1906.26     1895.95     35.83 o 
  -6   4   4      181.19      189.92      8.35 o 
  -5   4   4     1323.70     1306.85     21.34 o 
  -4   4   4     1064.88     1063.72     19.48 o 
  -3   4   4      168.99      191.56      6.18 o 
  -2   4   4     2828.65     2692.06     46.83 o 
  -1   4   4       94.74       86.74      8.10 o 
   0   4   4     9046.21     8722.81     95.82 o 
   1   4   4     5394.07     5342.84     68.01 o 
   2   4   4        4.30       -5.90      2.95 o 
   3   4   4     1325.87     1253.89     19.02 o 
   4   4   4      183.12      178.10     13.83 o 
   5   4   4      851.47      887.98     41.42 o 
   6   4   4       22.01       14.45      4.86 o 
   7   4   4       11.76        7.32      6.61 o 
   8   4   4       18.22       18.48     11.40 o 
   9   4   4      411.54      465.14     35.46 o 
  10   4   4      559.53      523.63     39.55 o 
  11   4   4       71.13       57.17     15.45 o 
 -10   5   4      224.84      198.71     42.84 o 
  -9   5   4      125.78      145.90     16.88 o 
  -8   5   4      307.65      292.24     27.79 o 
  -7   5   4      270.45      285.17     30.08 o 
  -6   5   4       28.01       37.40      5.43 o 
  -5   5   4        0.99        4.08      3.61 o 
  -4   5   4       72.43      106.49      5.03 o 
  -3   5   4        7.00       11.70      4.54 o 
  -2   5   4      919.02      910.21     17.22 o 
  -1   5   4        0.13       -6.64      3.32 o 
   0   5   4     7438.19     7003.18     82.86 o 
   1   5   4      275.28      237.26      7.32 o 
   2   5   4     1364.52     1317.57     18.87 o 
   3   5   4     1985.07     1919.90     39.21 o 
   4   5   4      136.04      149.76      6.00 o 
   5   5   4      207.31      219.81     15.88 o 
   6   5   4      299.16      323.37     32.02 o 
   7   5   4       74.04       80.76     11.92 o 
   8   5   4      397.50      374.11     21.43 o 
   9   5   4      108.74       90.00     21.51 o 
  10   5   4      551.20      502.34     68.41 o 
  11   5   4      256.77      268.50     24.46 o 
 -10   6   4       79.82       86.21     16.06 o 
  -9   6   4     1668.54     1591.82     55.53 o 
  -8   6   4      158.81      161.77     21.25 o 
  -7   6   4      780.80      749.91     31.13 o 
  -6   6   4      874.85      848.20     25.06 o 
  -5   6   4       10.04        8.18      4.06 o 
  -4   6   4      500.08      483.15     10.82 o 
  -3   6   4      749.35      775.63     14.67 o 
  -2   6   4       24.19       17.57      4.02 o 
  -1   6   4     6623.92     6862.12     84.51 o 
   0   6   4        6.28       -8.79      4.40 o 
   1   6   4     3156.65     2959.49     37.02 o 
   2   6   4        9.47       -7.63      3.81 o 
   3   6   4      639.06      683.01     14.33 o 
   4   6   4       86.36       47.05      5.24 o 
   5   6   4     1185.34     1273.08     62.07 o 
   6   6   4       31.68       27.39      9.11 o 
   7   6   4       33.45       28.48      9.24 o 
   8   6   4      114.26      105.95     16.34 o 
   9   6   4      254.51      239.31     26.25 o 
  10   6   4       97.63       87.36     16.42 o 
  11   6   4      443.60      363.84     45.36 o 
 -10   7   4       29.93       19.40     13.59 o 
  -9   7   4      596.41      558.43     31.05 o 
  -8   7   4      469.25      489.53     27.67 o 
  -7   7   4        0.10        8.29      9.77 o 
  -6   7   4     2002.62     1978.75     41.90 o 
  -5   7   4       80.35       83.08      7.01 o 
  -4   7   4     1309.97     1307.32     31.69 o 
  -3   7   4     1063.59     1119.36     32.74 o 
  -2   7   4      120.86       91.98      6.34 o 
  -1   7   4      897.05      974.54     18.44 o 
   0   7   4      328.82      317.63     10.06 o 
   1   7   4     2256.08     2419.12     31.50 o 
   2   7   4     6335.33     6449.58     78.35 o 
   3   7   4        1.38        0.27      3.39 o 
   4   7   4     2373.89     2349.84     36.62 o 
   5   7   4     1709.29     1696.68     40.61 o 
   6   7   4      412.19      412.52     20.08 o 
   7   7   4      533.71      540.57     27.27 o 
   8   7   4      655.48      636.76     72.99 o 
   9   7   4       74.73       75.24     23.83 o 
  10   7   4      151.08      147.27     21.99 o 
  -9   8   4       33.34       27.23     13.02 o 
  -8   8   4      156.10      160.02     18.57 o 
  -7   8   4      551.51      589.67     24.03 o 
  -6   8   4     2627.99     2468.15     54.44 o 
  -5   8   4      358.08      388.77     18.66 o 
  -4   8   4     1203.26     1205.85     31.88 o 
  -3   8   4     1256.01     1236.87     29.56 o 
  -2   8   4      174.43      179.62     10.46 o 
  -1   8   4      282.59      255.99      8.62 o 
   0   8   4      250.29      258.82     10.91 o 
   1   8   4       28.48       25.10      4.36 o 
   2   8   4     2309.63     2480.86     35.59 o 
   3   8   4      110.02      104.97      6.55 o 
   4   8   4      380.78      418.41     15.87 o 
   5   8   4     1221.65     1279.24     62.72 o 
   6   8   4       58.99       68.04     10.60 o 
   7   8   4     1487.81     1479.50     59.08 o 
   8   8   4      102.92       83.83     14.99 o 
   9   8   4      104.06       99.33     44.25 o 
  10   8   4       12.71       32.64     29.91 o 
  -9   9   4       42.67       39.18     15.23 o 
  -8   9   4      244.05      221.00     16.02 o 
  -7   9   4      107.23       91.14     13.09 o 
  -6   9   4     3000.74     2736.87     60.58 o 
  -5   9   4      501.84      490.59     34.28 o 
  -4   9   4        2.04        7.57      7.94 o 
  -3   9   4      509.47      500.08     17.14 o 
  -2   9   4     1284.45     1224.66     26.91 o 
  -1   9   4      859.82      796.24     16.43 o 
   0   9   4       59.52       74.30      6.22 o 
   1   9   4      656.58      628.97     13.92 o 
   2   9   4      668.72      604.84     13.61 o 
   3   9   4        0.21        0.93      3.94 o 
   4   9   4      160.33      165.61      9.32 o 
   5   9   4      309.98      346.48     19.68 o 
   6   9   4        3.00        7.34      7.68 o 
   7   9   4      357.01      320.58     24.25 o 
   8   9   4        0.13        2.50     20.20 o 
   9   9   4       42.27       33.01     44.19 o 
  10   9   4       21.38       18.27     15.94 o 
  -8  10   4       66.55       84.19     13.61 o 
  -7  10   4      129.45      113.06     14.52 o 
  -6  10   4     1010.40      856.04     30.80 o 
  -5  10   4      234.41      215.20     18.37 o 
  -4  10   4       45.33       54.50     12.01 o 
  -3  10   4     2168.50     2105.38     43.62 o 
  -2  10   4        1.93        7.21      7.21 o 
  -1  10   4     2339.74     2275.35     36.00 o 
   0  10   4        5.86        7.42      4.56 o 
   1  10   4       31.05       45.26      6.66 o 
   2  10   4      405.87      429.81     12.59 o 
   3  10   4     1098.02     1048.54     32.18 o 
   4  10   4        0.35        7.00      6.75 o 
   5  10   4       40.60       67.74     20.66 o 
   6  10   4      491.81      491.46     35.11 o 
   7  10   4      605.06      534.59     54.07 o 
   8  10   4       72.53       37.74     36.63 o 
   9  10   4       74.39       67.04     19.28 o 
  -8  11   4       75.54       56.64     18.21 o 
  -7  11   4       10.93       14.26     11.13 o 
  -6  11   4        0.21        1.93     10.66 o 
  -5  11   4      185.36      160.98     17.49 o 
  -4  11   4       67.18       59.55     13.58 o 
  -3  11   4      314.30      274.50     17.17 o 
  -2  11   4      110.73      150.35     13.02 o 
  -1  11   4      136.43      137.68     13.88 o 
   0  11   4     1094.04     1061.78     22.96 o 
   1  11   4     1307.90     1325.05     25.03 o 
   2  11   4     2571.76     2617.92     41.27 o 
   3  11   4     1841.50     1938.45     38.33 o 
   4  11   4        6.90       11.52      9.59 o 
   5  11   4       23.55       39.69     19.23 o 
   6  11   4      115.10       60.93     14.47 o 
   7  11   4      180.18      128.58     21.47 o 
   8  11   4       91.83       92.43     20.76 o 
   9  11   4        6.46       -1.86     49.81 o 
  -7  12   4       14.73        9.50     11.97 o 
  -6  12   4      190.40      185.83     18.70 o 
  -5  12   4      393.51      373.08     26.49 o 
  -4  12   4      260.83      293.91     30.56 o 
  -3  12   4       31.79       24.47      9.96 o 
  -2  12   4      847.76      847.02     28.79 o 
  -1  12   4      334.01      349.40     18.24 o 
   0  12   4     1598.34     1567.91     36.96 o 
   1  12   4     1599.43     1615.14     38.56 o 
   2  12   4     2490.29     2385.99     41.94 o 
   3  12   4        3.53        8.93      7.35 o 
   4  12   4      332.43      356.72     26.58 o 
   5  12   4       21.26       26.53     11.05 o 
   6  12   4      492.38      486.26     35.86 o 
   7  12   4       52.29       12.45     27.94 o 
   8  12   4       86.34       58.04     20.03 o 
  -6  13   4      179.56      192.59     26.82 o 
  -5  13   4       85.00       68.97     14.66 o 
  -4  13   4      456.94      476.13     34.13 o 
  -3  13   4      105.37       73.31     13.23 o 
  -2  13   4       56.13       61.40     12.14 o 
  -1  13   4      370.92      343.89     20.36 o 
   0  13   4        0.07       -7.79      9.69 o 
   1  13   4       33.52       22.89      9.62 o 
   2  13   4       30.74       34.40      9.95 o 
   3  13   4       28.02       16.82     14.40 o 
   4  13   4      212.68      220.19     22.01 o 
   5  13   4      116.60      105.29     15.22 o 
   6  13   4       56.20       39.22     53.21 o 
   7  13   4        9.55        8.83     16.49 o 
  -5  14   4       22.58       30.07     15.12 o 
  -4  14   4      549.45      601.43     36.01 o 
  -3  14   4       44.77       35.87     12.18 o 
  -2  14   4      323.58      347.43     21.68 o 
  -1  14   4       82.96       96.71     14.28 o 
   0  14   4       10.47       12.39     15.88 o 
   1  14   4       69.01       77.88     26.88 o 
   2  14   4      522.31      539.13     39.43 o 
   3  14   4      255.65      252.74     34.30 o 
   4  14   4       25.98       -2.61     21.89 o 
   5  14   4       82.58       94.80     21.80 o 
   6  14   4        2.14      -16.74     61.82 o 
  -4  15   4      203.95      183.65     20.71 o 
  -3  15   4        0.95        5.39     17.62 o 
  -2  15   4       17.81       16.49     17.06 o 
  -1  15   4      108.03      128.38     19.13 o 
   0  15   4        0.67       -9.07     39.69 o 
   1  15   4       68.84       85.56     23.58 o 
   2  15   4      826.27      760.74     86.69 o 
   3  15   4       99.94      104.71     56.18 o 
   4  15   4        8.88      -10.20     44.48 o 
   5  15   4        0.05      -20.47     29.25 o 
  -2  16   4       55.85       53.75     23.62 o 
  -1  16   4       68.46      120.12     38.08 o 
   0  16   4        2.34      -10.13     40.76 o 
   1  16   4       12.10       43.90     57.62 o 
   2  16   4      300.19      336.64     47.35 o 
   3  16   4      105.92      104.23    152.85 o 
  -3 -13   5        0.93      408.59    143.81 o 
  -2 -13   5      286.83      258.69    177.61 o 
  -1 -13   5      168.72      170.34     24.86 o 
   0 -13   5      170.18      190.84     83.98 o 
   1 -13   5        0.75      150.69    141.06 o 
   2 -13   5       32.85       85.57     69.26 o 
   3 -13   5       73.41       79.52     29.17 o 
  -4 -12   5      192.59      198.77     28.57 o 
  -3 -12   5      207.99      182.22     35.77 o 
  -2 -12   5        7.25       13.90     38.80 o 
  -1 -12   5      303.47      322.85     52.67 o 
   0 -12   5       68.40       59.07     47.75 o 
   1 -12   5        2.02       11.79     53.77 o 
   3 -12   5        0.87        8.13     18.20 o 
   4 -12   5      197.91      166.77     28.52 o 
   5 -12   5       63.08       79.07     22.28 o 
  -5 -11   5       37.15      130.62    207.55 o 
  -4 -11   5      310.40      283.64     31.78 o 
  -3 -11   5      350.63      347.28     72.39 o 
  -2 -11   5      369.99      394.35     69.56 o 
  -1 -11   5      242.41      239.38     21.35 o 
   0 -11   5       18.85       10.58     17.38 o 
   1 -11   5      607.19      585.40     63.23 o 
   2 -11   5      147.36      112.47     22.49 o 
   3 -11   5      606.32      597.80     42.08 o 
   4 -11   5       30.22       30.08     17.16 o 
   5 -11   5       86.97       64.15     17.42 o 
   6 -11   5      126.58      171.67     22.19 o 
  -5 -10   5      193.31      169.46     24.37 o 
  -4 -10   5        0.07       -7.14     29.13 o 
  -3 -10   5       92.58       60.12     18.62 o 
  -2 -10   5      102.83       67.66     21.48 o 
  -1 -10   5      144.27      179.29     26.33 o 
   0 -10   5       55.60       43.61     15.53 o 
   1 -10   5      617.30      618.97     78.92 o 
   2 -10   5        4.00        7.35     12.86 o 
   3 -10   5      875.37      871.07     85.97 o 
   4 -10   5       82.99       92.93     29.74 o 
   5 -10   5       56.96       42.81     15.76 o 
   6 -10   5       21.35       46.21     15.92 o 
   7 -10   5        2.92       -7.01     13.35 o 
  -6  -9   5        1.93       39.93     66.33 o 
  -5  -9   5        0.01       23.32     37.24 o 
  -4  -9   5        0.03        3.47      8.86 o 
  -3  -9   5       31.29       36.17     15.77 o 
  -2  -9   5      101.45      129.59     15.79 o 
  -1  -9   5      279.13      261.46     15.14 o 
   0  -9   5       84.69       81.46     10.60 o 
   1  -9   5      617.69      623.21     24.99 o 
   2  -9   5      372.78      351.05     19.26 o 
   3  -9   5      448.33      469.60     25.59 o 
   4  -9   5      271.66      233.18     21.34 o 
   5  -9   5        6.36       10.78     13.03 o 
   6  -9   5      519.55      499.01     29.94 o 
   7  -9   5      224.80      237.28     27.20 o 
   8  -9   5        6.64       38.37     22.62 o 
  -7  -8   5       66.98       82.77     25.46 o 
  -6  -8   5      482.49      457.57     75.98 o 
  -5  -8   5       89.13      103.49     18.62 o 
  -4  -8   5     1046.58     1051.59     35.84 o 
  -3  -8   5       11.15       15.03      6.58 o 
  -2  -8   5       28.52       15.06      7.73 o 
  -1  -8   5       73.19       72.12      8.80 o 
   0  -8   5      617.00      641.81     20.55 o 
   1  -8   5        7.51       15.91      5.05 o 
   2  -8   5        0.88        7.61      4.88 o 
   3  -8   5      103.23      109.37     11.18 o 
   4  -8   5       18.73       15.68     12.85 o 
   5  -8   5       78.99       87.63     15.93 o 
   6  -8   5        0.18        6.09     12.35 o 
   7  -8   5       30.02       10.16     13.01 o 
   8  -8   5       55.17       54.38     36.12 o 
   9  -8   5       18.30       18.28     22.32 o 
  -7  -7   5      147.89      168.90     70.06 o 
  -6  -7   5      853.46      882.23     38.67 o 
  -5  -7   5        6.56        6.20      8.35 o 
  -4  -7   5     1248.47     1221.09     37.70 o 
  -3  -7   5        3.37       -1.24      5.40 o 
  -2  -7   5      556.03      534.22     18.29 o 
  -1  -7   5       42.25       57.74      7.48 o 
   0  -7   5      276.33      316.32     12.17 o 
   1  -7   5      984.07     1091.50     20.56 o 
   2  -7   5     1099.17     1096.49     21.69 o 
   3  -7   5      285.42      312.56     11.55 o 
   4  -7   5      493.48      510.30     22.51 o 
   5  -7   5      930.48     1000.36     37.06 o 
   6  -7   5      426.85      404.82     25.51 o 
   7  -7   5      133.85      161.69     23.28 o 
   8  -7   5      251.97      247.48     36.52 o 
   9  -7   5       32.99       82.42     27.16 o 
  -7  -6   5       14.17       28.17     31.51 o 
  -6  -6   5      187.07      194.18     15.33 o 
  -5  -6   5      544.90      522.10     23.06 o 
  -4  -6   5       27.50       42.96      7.14 o 
  -3  -6   5      929.74      899.67     23.63 o 
  -2  -6   5       42.90       30.68      6.61 o 
  -1  -6   5      692.03      731.63     18.55 o 
   0  -6   5     1387.97     1441.89     23.65 o 
   1  -6   5     1582.94     1645.33     25.87 o 
   2  -6   5      702.11      758.92     16.18 o 
   3  -6   5      268.28      270.55     11.24 o 
   4  -6   5       95.68       91.34      8.78 o 
   5  -6   5       75.43      104.61     18.86 o 
   6  -6   5      306.97      297.65     25.89 o 
   7  -6   5      183.56      131.89     21.07 o 
   8  -6   5      544.06      535.88     47.10 o 
   9  -6   5       85.75       91.12     27.00 o 
  10  -6   5        8.89       16.58     36.32 o 
  -8  -5   5      278.94      291.66     30.67 o 
  -7  -5   5      545.55      507.66     19.80 o 
  -6  -5   5      172.45      153.21     13.09 o 
  -5  -5   5      554.11      530.31     19.90 o 
  -4  -5   5      603.48      601.95     17.61 o 
  -3  -5   5       56.28       56.80      6.94 o 
  -2  -5   5       52.35       35.81      6.13 o 
  -1  -5   5       91.49      123.72      8.40 o 
   0  -5   5      994.33     1076.23     18.69 o 
   1  -5   5        0.04        7.60      4.10 o 
   2  -5   5      235.70      242.61      9.52 o 
   3  -5   5        2.46       -1.52      4.43 o 
   4  -5   5      199.04      200.23     10.41 o 
   5  -5   5       35.52       47.98      8.80 o 
   6  -5   5        0.97        6.07      8.65 o 
   7  -5   5       42.02       34.24     16.05 o 
   8  -5   5       59.70       47.88     22.16 o 
   9  -5   5        0.48        9.38     18.25 o 
  10  -5   5       23.29       -2.91     18.37 o 
  -8  -4   5      218.54      188.73     23.84 o 
  -7  -4   5      183.97      169.19     17.20 o 
  -6  -4   5      995.86      949.31     24.67 o 
  -5  -4   5      519.36      549.60     14.81 o 
  -4  -4   5        2.84        7.13      4.01 o 
  -3  -4   5      264.12      283.80     10.61 o 
  -2  -4   5      111.57      158.37      9.33 o 
  -1  -4   5      172.81      184.12      9.18 o 
   0  -4   5      101.19      103.54      6.44 o 
   1  -4   5       22.92       -8.23      4.12 o 
   2  -4   5        5.63       10.74      4.17 o 
   3  -4   5        0.52       -0.81      4.09 o 
   4  -4   5       88.18       84.15      7.27 o 
   5  -4   5        2.22       -6.61      6.27 o 
   6  -4   5       44.94       41.63     11.25 o 
   7  -4   5      111.66      108.30     14.32 o 
   8  -4   5      101.59      114.14     25.95 o 
   9  -4   5      271.87      275.25     34.79 o 
  10  -4   5        6.76       14.53     19.17 o 
  -9  -3   5       20.59       14.69     13.85 o 
  -8  -3   5      602.05      518.05     34.13 o 
  -7  -3   5       95.92       99.03     13.47 o 
  -6  -3   5      146.17      143.24      8.98 o 
  -5  -3   5      378.06      374.71     11.47 o 
  -4  -3   5     1884.28     2005.94     33.51 o 
  -3  -3   5       65.56       68.55      5.54 o 
  -2  -3   5       58.69       23.47      5.12 o 
  -1  -3   5      241.65      244.69      9.87 o 
   0  -3   5      578.55      678.93     14.16 o 
   1  -3   5     1319.31     1189.57     20.52 o 
   2  -3   5      472.33      423.07     11.41 o 
   3  -3   5      882.79      860.85     17.56 o 
   4  -3   5       75.81       80.68      7.37 o 
   5  -3   5       34.73       38.07      7.06 o 
   6  -3   5     1277.55     1338.43     30.86 o 
   7  -3   5        1.98        5.73      7.57 o 
   8  -3   5      353.97      315.23     49.40 o 
   9  -3   5        3.98       -9.90     22.24 o 
  10  -3   5        3.86       15.68     18.39 o 
  11  -3   5      233.04      186.07     32.63 o 
 -10  -2   5       81.10       58.31     15.62 o 
  -9  -2   5      169.52      210.43     22.58 o 
  -8  -2   5     1050.48      974.46     42.41 o 
  -7  -2   5      525.31      519.97     35.17 o 
  -6  -2   5       38.79       44.34      4.80 o 
  -5  -2   5      658.79      677.22     17.30 o 
  -4  -2   5     2542.16     2630.08     36.34 o 
  -3  -2   5      849.09      936.10     17.31 o 
  -2  -2   5      129.93      101.14      6.71 o 
  -1  -2   5      132.71      119.69      7.45 o 
   0  -2   5      332.70      331.09      9.77 o 
   1  -2   5     1388.73     1439.62     23.59 o 
   2  -2   5       51.00       34.21      5.47 o 
   3  -2   5       16.07       -9.35      4.67 o 
   4  -2   5      995.81     1003.38     20.69 o 
   5  -2   5      653.40      782.53     21.61 o 
   6  -2   5      435.19      477.77     17.84 o 
   7  -2   5     1051.52     1037.99     29.13 o 
   8  -2   5      267.08      296.85     18.69 o 
   9  -2   5       16.35       38.08     19.25 o 
  10  -2   5        5.36        7.16     16.53 o 
  11  -2   5      546.74      554.78     46.01 o 
 -10  -1   5        0.18        3.55     12.36 o 
  -9  -1   5        8.30       21.12     11.84 o 
  -8  -1   5        1.67       -4.86      6.71 o 
  -7  -1   5      323.98      367.70     12.33 o 
  -6  -1   5      649.98      662.50     15.42 o 
  -5  -1   5      177.93      169.28      6.55 o 
  -4  -1   5     4476.64     4727.32     65.90 o 
  -3  -1   5     1836.33     1707.70     25.01 o 
  -2  -1   5       14.78       -6.11      3.06 o 
  -1  -1   5      931.64      923.91     17.42 o 
   0  -1   5       73.19       65.05      6.55 o 
   1  -1   5      619.20      682.66     14.61 o 
   2  -1   5     1574.65     1621.22     25.97 o 
   3  -1   5     1085.57     1128.80     21.13 o 
   4  -1   5     1740.45     1898.23     33.40 o 
   5  -1   5      241.78      272.55     13.25 o 
   6  -1   5       26.30       12.00      7.53 o 
   7  -1   5      288.04      290.99     17.91 o 
   8  -1   5     1190.96     1232.56     45.33 o 
   9  -1   5       60.67       87.39     12.36 o 
  10  -1   5       12.70       -8.97     21.71 o 
  11  -1   5      354.27      342.79     37.54 o 
  -9   0   5       23.98       47.92     13.14 o 
  -8   0   5       32.38       35.94      8.44 o 
  -7   0   5        3.50        0.37      5.11 o 
  -6   0   5      141.97      155.26     10.32 o 
  -5   0   5       98.30      148.96      8.94 o 
  -4   0   5      617.33      631.00     16.99 o 
  -3   0   5      247.96      241.76     10.33 o 
  -2   0   5       47.67       16.92      6.58 o 
  -1   0   5      178.37       80.62      6.64 o 
   0   0   5        4.18        2.62      3.18 o 
   1   0   5      401.06      359.15     10.44 o 
   2   0   5        1.61       10.92      4.18 o 
   3   0   5       67.20       67.98      6.12 o 
   4   0   5     1035.00     1085.54     24.60 o 
   5   0   5      656.69      630.55     18.71 o 
   6   0   5      126.97      125.36     11.26 o 
   7   0   5      513.82      504.42     19.70 o 
   8   0   5      820.93      832.30     29.39 o 
   9   0   5       18.78       41.52     18.31 o 
  10   0   5       32.17       60.70     28.85 o 
  11   0   5       64.08       65.91     24.03 o 
 -10   1   5       59.00       59.11     19.81 o 
  -9   1   5      107.19      109.54     21.56 o 
  -8   1   5        5.15        2.93      8.52 o 
  -7   1   5      264.28      272.21     14.61 o 
  -6   1   5        3.15        9.61      5.13 o 
  -5   1   5      983.29     1056.15     27.25 o 
  -4   1   5       21.34       21.15      4.82 o 
  -3   1   5      533.06      565.48     14.39 o 
  -2   1   5       12.47       18.89      2.94 o 
  -1   1   5     1546.33     1498.90     25.53 o 
   0   1   5     2318.64     2177.56     35.93 o 
   1   1   5     5504.62     5280.67     68.42 o 
   2   1   5      758.65      784.27     15.36 o 
   3   1   5     4180.07     4120.47     55.99 o 
   4   1   5      135.95      152.12     10.49 o 
   5   1   5      366.81      410.15     14.55 o 
   6   1   5      265.76      285.93     13.84 o 
   7   1   5        0.40        2.81      6.68 o 
   8   1   5       38.39       54.22     10.83 o 
   9   1   5        0.20        1.28     15.06 o 
  10   1   5       14.27      -11.84     14.85 o 
  11   1   5      277.58      323.01     36.04 o 
 -10   2   5      357.72      382.48     35.33 o 
  -9   2   5      197.08      213.16     23.97 o 
  -8   2   5      143.83      172.07     15.04 o 
  -7   2   5      273.72      291.13     16.26 o 
  -6   2   5        4.89        7.24      5.41 o 
  -5   2   5      493.46      504.49     16.17 o 
  -4   2   5      805.13      966.55     22.63 o 
  -3   2   5     2149.33     2406.25     42.40 o 
  -2   2   5      695.93      681.93     16.34 o 
  -1   2   5        0.00       -4.78      2.39 o 
   0   2   5      174.83      111.07      7.05 o 
   1   2   5     1413.53     1403.58     26.38 o 
   2   2   5      214.39      233.16     10.61 o 
   3   2   5      123.43      155.83      7.16 o 
   4   2   5      160.78      192.69      9.58 o 
   5   2   5      102.99       67.69      7.92 o 
   6   2   5     1825.08     1809.74     40.84 o 
   7   2   5      709.26      717.29     23.84 o 
   8   2   5       81.76      106.30     12.95 o 
   9   2   5      379.50      404.25     39.18 o 
  10   2   5        2.48       -3.95     15.87 o 
  11   2   5      561.58      542.49     44.32 o 
 -10   3   5       41.73       46.52     19.12 o 
  -9   3   5      123.01      139.15     23.74 o 
  -8   3   5       44.55       49.97      7.92 o 
  -7   3   5     1468.51     1424.09     37.88 o 
  -6   3   5      183.54      203.12     10.73 o 
  -5   3   5     1800.38     1872.22     34.50 o 
  -4   3   5        2.84        6.81      4.51 o 
  -3   3   5     4627.69     4794.11     70.62 o 
  -2   3   5      194.37      185.77      7.45 o 
  -1   3   5        9.83       -8.61      4.31 o 
   0   3   5       92.93       33.14      7.13 o 
   1   3   5        0.90       -9.49      4.75 o 
   2   3   5        9.44       -1.88      3.94 o 
   3   3   5      203.84      237.27     11.15 o 
   4   3   5     1149.18     1137.15     30.01 o 
   5   3   5     1843.87     1771.44     34.29 o 
   6   3   5      706.27      681.46     21.37 o 
   7   3   5     1167.71     1118.99     29.73 o 
   8   3   5       39.74       57.34     15.29 o 
   9   3   5      122.57      108.11     19.33 o 
  10   3   5       82.80      105.99     23.36 o 
  11   3   5      828.26      799.04     51.53 o 
 -10   4   5      175.76      139.06     26.67 o 
  -9   4   5      431.14      388.91     22.01 o 
  -8   4   5       11.12       15.15      7.91 o 
  -7   4   5     1302.14     1291.64     25.71 o 
  -6   4   5       41.05       47.12      4.84 o 
  -5   4   5      383.86      380.67     11.56 o 
  -4   4   5       72.53      122.35      6.09 o 
  -3   4   5      433.20      540.22     15.14 o 
  -2   4   5      413.34      430.54      8.45 o 
  -1   4   5     1146.02     1188.77     27.85 o 
   0   4   5      110.53      118.25      6.76 o 
   1   4   5      118.12       26.67      5.91 o 
   2   4   5      121.33       98.70      5.58 o 
   3   4   5      823.85      819.02     16.03 o 
   4   4   5      145.83      161.63     10.15 o 
   5   4   5      714.50      722.40     22.06 o 
   6   4   5      803.91      758.01     21.86 o 
   7   4   5     1175.98     1088.30     28.25 o 
   8   4   5       11.36        3.07     10.41 o 
   9   4   5        5.01       15.59     11.99 o 
  10   4   5      218.29      130.44     25.46 o 
  11   4   5      623.28      552.75    114.08 o 
 -10   5   5       93.09       92.71     15.46 o 
  -9   5   5      293.52      286.29     20.73 o 
  -8   5   5      421.42      374.54     21.75 o 
  -7   5   5      927.83      851.43     26.79 o 
  -6   5   5       32.92       38.61      7.19 o 
  -5   5   5      316.69      334.74     10.21 o 
  -4   5   5      845.88      812.09     17.18 o 
  -3   5   5        0.10       -5.29      2.64 o 
  -2   5   5        0.14        2.60      2.96 o 
  -1   5   5     2093.42     1893.44     32.24 o 
   0   5   5      376.20      440.37     11.29 o 
   1   5   5        1.90        3.74      3.39 o 
   2   5   5       29.93       31.81      3.76 o 
   3   5   5      160.10      168.51      8.18 o 
   4   5   5        0.41        3.37      3.21 o 
   5   5   5     1185.72     1244.13     24.81 o 
   6   5   5      274.37      261.32     10.58 o 
   7   5   5      359.16      348.17     19.71 o 
   8   5   5        6.99       11.02      8.74 o 
   9   5   5       75.78       64.76     14.56 o 
  10   5   5        1.88       26.17     15.68 o 
  11   5   5      238.22      203.57     22.67 o 
 -10   6   5       56.48       63.08     15.13 o 
  -9   6   5       30.93        9.71     10.58 o 
  -8   6   5      111.68      112.20     15.22 o 
  -7   6   5       80.29       83.52     13.12 o 
  -6   6   5       51.33       43.43      8.54 o 
  -5   6   5       12.90       15.96      5.51 o 
  -4   6   5      248.57      245.39      7.81 o 
  -3   6   5        2.10       -2.02      2.64 o 
  -2   6   5        1.13       -6.66      3.33 o 
  -1   6   5      428.81      340.87     10.68 o 
   0   6   5     2650.50     2663.99     36.21 o 
   1   6   5      231.20      239.75      7.86 o 
   2   6   5      565.11      596.39     14.02 o 
   3   6   5      201.00      213.12      7.09 o 
   4   6   5      394.94      403.63      9.54 o 
   5   6   5       54.63       70.99      8.06 o 
   6   6   5      490.26      463.84     21.46 o 
   7   6   5        3.48        6.03      6.87 o 
   8   6   5       46.73       34.90     10.80 o 
   9   6   5        4.83       -4.47     20.93 o 
  10   6   5      478.25      431.70     40.88 o 
  11   6   5      251.85      237.78     26.96 o 
  -9   7   5      116.10      120.07     24.55 o 
  -8   7   5      145.20      136.95     16.90 o 
  -7   7   5      235.70      232.79     26.55 o 
  -6   7   5       21.33       36.14     11.53 o 
  -5   7   5       27.33       20.51      5.52 o 
  -4   7   5      488.86      470.86     13.42 o 
  -3   7   5       58.90       87.93      7.33 o 
  -2   7   5        5.47       -5.28      3.97 o 
  -1   7   5      576.68      591.57     13.55 o 
   0   7   5     2365.09     2453.32     33.72 o 
   1   7   5      584.45      629.38     13.42 o 
   2   7   5      727.97      683.23     14.76 o 
   3   7   5      691.76      736.33     14.81 o 
   4   7   5      191.05      191.25      7.80 o 
   5   7   5      588.99      590.92     20.60 o 
   6   7   5       28.63       20.33      8.45 o 
   7   7   5       68.39       85.03     17.63 o 
   8   7   5      354.78      319.40     21.43 o 
   9   7   5       80.22       64.42     20.87 o 
  10   7   5      163.59      162.71     20.69 o 
  -9   8   5       49.51       54.97     14.46 o 
  -8   8   5       78.53       95.41     16.25 o 
  -7   8   5      599.58      564.62     56.21 o 
  -6   8   5      162.10      155.31     12.91 o 
  -5   8   5       15.63       15.00      6.71 o 
  -4   8   5      859.92      772.16     21.90 o 
  -3   8   5      729.60      736.22     22.56 o 
  -2   8   5      793.63      904.66     17.53 o 
  -1   8   5      105.49      110.90      6.93 o 
   0   8   5     4174.57     4359.50     52.71 o 
   1   8   5       55.19       77.47      5.58 o 
   2   8   5       17.22       18.06      4.95 o 
   3   8   5     1108.51     1108.11     19.88 o 
   4   8   5      446.54      460.08     12.11 o 
   5   8   5      961.99      939.51     31.96 o 
   6   8   5      349.06      365.56     20.29 o 
   7   8   5      406.11      367.79     21.70 o 
   8   8   5     2550.06     2171.89    244.49 o 
   9   8   5      192.63      186.11     20.70 o 
  10   8   5       23.01       60.71     30.05 o 
  -9   9   5       13.25       23.24     13.72 o 
  -8   9   5       73.02       52.40     15.21 o 
  -7   9   5      104.56       90.90     12.00 o 
  -6   9   5      660.79      654.42     37.42 o 
  -5   9   5      854.80      839.06     29.85 o 
  -4   9   5       59.70       51.94     10.13 o 
  -3   9   5      612.80      630.29     25.63 o 
  -2   9   5     1212.22     1120.46     27.23 o 
  -1   9   5        0.13        5.12      4.64 o 
   0   9   5      912.31      795.27     16.87 o 
   1   9   5        9.04       -0.45      3.75 o 
   2   9   5       82.40      129.15     10.35 o 
   3   9   5      317.97      305.05     10.90 o 
   4   9   5      121.43      104.28      8.93 o 
   5   9   5     1782.21     1653.81     46.69 o 
   6   9   5      426.07      426.91     22.32 o 
   7   9   5       89.14       98.14     16.76 o 
   8   9   5     2268.59     2550.53    304.54 o 
   9   9   5      775.69      769.43     80.04 o 
  10   9   5      103.92       85.00     21.77 o 
  -8  10   5       87.83       62.05     16.48 o 
  -7  10   5      390.99      399.22     21.76 o 
  -6  10   5      283.94      259.43     24.01 o 
  -5  10   5      255.67      213.89     17.85 o 
  -4  10   5        0.77       -2.45      8.35 o 
  -3  10   5       41.35       47.69     10.90 o 
  -2  10   5     2167.34     2066.45     46.01 o 
  -1  10   5        1.07        3.58      4.09 o 
   0  10   5      697.62      677.56     16.03 o 
   1  10   5        0.04        1.39      4.11 o 
   2  10   5      486.41      498.01     13.07 o 
   3  10   5      185.57      184.90      8.92 o 
   4  10   5       14.98       20.48      6.92 o 
   5  10   5      731.55      699.30     50.85 o 
   6  10   5     1236.72     1194.81     41.95 o 
   7  10   5      471.67      410.88     49.63 o 
   8  10   5     2958.29     3144.39    353.94 o 
   9  10   5      517.36      358.01     47.49 o 
  -8  11   5        1.31        8.09     10.82 o 
  -7  11   5        5.77        8.35     10.00 o 
  -6  11   5       21.67       18.77     10.51 o 
  -5  11   5      520.84      529.22     27.01 o 
  -4  11   5       11.58        9.08      9.81 o 
  -3  11   5      253.36      241.14     18.94 o 
  -2  11   5      443.37      485.98     21.67 o 
  -1  11   5     1962.11     1926.13     39.81 o 
   0  11   5      353.11      360.54     14.20 o 
   1  11   5     4685.71     4764.63     63.19 o 
   2  11   5      619.56      591.60     15.63 o 
   3  11   5      262.87      273.35     11.40 o 
   4  11   5       22.40       14.69      9.15 o 
   5  11   5       43.50       48.12     10.04 o 
   6  11   5      523.58      550.87     30.91 o 
   7  11   5      255.88      191.79     24.56 o 
   8  11   5      577.77      537.49     37.12 o 
   9  11   5      105.63       48.21     46.15 o 
  -7  12   5        0.78       -8.08     10.31 o 
  -6  12   5       16.30       17.28     11.53 o 
  -5  12   5      359.37      364.98     26.29 o 
  -4  12   5      217.38      181.35     18.86 o 
  -3  12   5      832.65      710.35     30.17 o 
  -2  12   5       38.67       37.03     14.99 o 
  -1  12   5     4657.04     4447.14     77.99 o 
   0  12   5      103.40      116.16     14.43 o 
   1  12   5      670.29      721.00     22.25 o 
   2  12   5       63.97       51.26     10.99 o 
   3  12   5      418.22      416.92     18.56 o 
   4  12   5        0.54       -2.85      7.40 o 
   5  12   5       65.42       99.91     14.42 o 
   6  12   5      245.67      279.37     29.38 o 
   7  12   5        0.01      -25.06     22.39 o 
   8  12   5       17.08       -1.97     47.97 o 
  -6  13   5        1.01        1.42     11.45 o 
  -5  13   5       37.40       35.85     13.67 o 
  -4  13   5      418.41      453.56     32.85 o 
  -3  13   5        3.21       11.74     11.27 o 
  -2  13   5       11.36        6.84      9.20 o 
  -1  13   5       59.87       43.06     12.55 o 
   0  13   5       97.10       87.95     14.10 o 
   1  13   5       74.68       60.80     13.00 o 
   2  13   5        0.51       12.40      8.69 o 
   3  13   5        8.34        5.78     10.35 o 
   4  13   5      193.18      242.90     22.72 o 
   5  13   5      127.27      195.14     18.45 o 
   6  13   5      749.88      689.24     93.12 o 
   7  13   5       25.52       16.09     17.88 o 
  -5  14   5       24.46       21.16     16.42 o 
  -4  14   5      158.12      192.08     22.75 o 
  -3  14   5      266.30      293.29     33.29 o 
  -2  14   5      375.16      369.96     22.01 o 
  -1  14   5      254.50      295.86     20.22 o 
   0  14   5        3.34        1.44     12.31 o 
   1  14   5       71.37       63.05     16.58 o 
   2  14   5      331.40      314.98     53.43 o 
   3  14   5      116.01      122.47     23.85 o 
   4  14   5      511.53      501.00     33.84 o 
   5  14   5        0.08       -9.89     44.99 o 
   6  14   5        0.86       31.76     51.41 o 
   7  14   5      283.54      345.71     53.30 o 
  -4  15   5      315.04      300.84     32.02 o 
  -3  15   5      230.87      285.72     41.13 o 
  -2  15   5       83.04       97.87     15.57 o 
  -1  15   5      196.74      240.70     19.64 o 
   0  15   5      144.69      136.74     21.42 o 
   1  15   5        8.03       16.58     20.72 o 
   2  15   5        8.90       22.81     31.49 o 
   3  15   5        7.43      -26.92     54.81 o 
   4  15   5        0.44        9.18     54.13 o 
   5  15   5      196.94      282.86     39.50 o 
  -2  16   5      125.85      192.41     23.18 o 
  -1  16   5       58.59       66.66     23.72 o 
   0  16   5      562.01      701.93     45.77 o 
   1  16   5       60.96       92.30     70.44 o 
   2  16   5       86.58       96.62     63.08 o 
   3  16   5       24.21       -6.61     96.30 o 
   4  16   5        0.07       19.00     41.65 o 
  -1 -13   6        1.45       55.21     69.36 o 
   0 -13   6      393.50      365.30     40.12 o 
   1 -13   6      251.00      370.20    208.79 o 
   2 -13   6        0.18       25.86     24.07 o 
  -3 -12   6        0.39      118.63    208.51 o 
  -2 -12   6       60.60      145.96    228.22 o 
  -1 -12   6        8.63       55.22     80.08 o 
   0 -12   6      144.66      170.49     62.99 o 
   1 -12   6      601.40      562.49     39.54 o 
   3 -12   6      224.48      271.98     42.46 o 
   4 -12   6       52.59       57.98     22.66 o 
  -5 -11   6       77.82      100.21     31.19 o 
  -4 -11   6        1.31      362.07    134.21 o 
  -3 -11   6        0.02      371.41    115.99 o 
  -2 -11   6      169.24      149.31     58.80 o 
  -1 -11   6        9.16        9.79     33.24 o 
   0 -11   6      126.66      105.66     36.91 o 
   1 -11   6      367.12      372.27     69.15 o 
   3 -11   6        3.19       36.93     19.53 o 
   4 -11   6      754.21      737.55     49.80 o 
   5 -11   6      139.71      159.60     26.61 o 
   6 -11   6      138.69       90.34     26.94 o 
  -4 -10   6        6.22       34.82     64.80 o 
  -3 -10   6        0.88       17.08     23.20 o 
  -2 -10   6       37.55       26.73     29.21 o 
  -1 -10   6       97.86      119.78     19.50 o 
   0 -10   6       78.26       82.36     17.09 o 
   1 -10   6       28.02       21.47     37.30 o 
   2 -10   6      369.72      342.44     31.66 o 
   3 -10   6       29.06       43.60     25.21 o 
   4 -10   6       15.20       26.25     16.53 o 
   5 -10   6     1079.22     1031.92     42.55 o 
   6 -10   6      244.49      238.26     24.35 o 
   7 -10   6        7.55        2.98     17.63 o 
  -5  -9   6      419.19      482.14     67.31 o 
  -4  -9   6      223.81      299.62     42.12 o 
  -3  -9   6      165.76      183.67     19.78 o 
  -2  -9   6       10.18       21.38     13.16 o 
  -1  -9   6      573.90      564.13     21.43 o 
   0  -9   6      131.27      167.44     13.61 o 
   1  -9   6       56.46       41.29     10.78 o 
   2  -9   6       95.85       98.80     28.62 o 
   3  -9   6        2.03       18.12     13.75 o 
   4  -9   6       79.43       88.25     21.25 o 
   5  -9   6        7.90        0.71     11.83 o 
   6  -9   6       10.45       17.03     13.17 o 
   7  -9   6      215.49      166.27     27.14 o 
   8  -9   6       51.76       40.34     26.82 o 
  -6  -8   6      192.65      162.15     21.02 o 
  -5  -8   6       30.03       37.42     17.50 o 
  -4  -8   6      189.08      144.86     18.35 o 
  -3  -8   6      932.71      908.97     36.57 o 
  -2  -8   6       21.24       15.59      8.02 o 
  -1  -8   6      706.46      657.80     21.90 o 
   0  -8   6      950.63      944.63     27.68 o 
   1  -8   6        0.27        0.44      6.81 o 
   2  -8   6      418.25      408.72     22.18 o 
   3  -8   6      126.20      152.43     13.40 o 
   4  -8   6        2.41       11.55     11.58 o 
   5  -8   6        0.71       -2.40     11.30 o 
   6  -8   6        4.73       13.87     15.57 o 
   7  -8   6       41.69       73.87     19.66 o 
   8  -8   6       36.28       27.00     24.64 o 
  -8  -7   6      449.27      420.53     34.40 o 
  -7  -7   6      300.40      270.62     22.49 o 
  -6  -7   6      135.96      155.81     66.42 o 
  -5  -7   6      144.10      137.27     39.63 o 
  -4  -7   6      116.63      113.13     13.98 o 
  -3  -7   6      137.75      155.73     11.75 o 
  -2  -7   6       77.13       83.37     10.25 o 
  -1  -7   6        1.07        7.60      5.65 o 
   0  -7   6      477.69      505.57     17.81 o 
   1  -7   6       85.24       89.71      8.82 o 
   2  -7   6       54.49       89.12      7.70 o 
   3  -7   6     1575.02     1653.24     29.36 o 
   4  -7   6        5.55       12.21      9.49 o 
   5  -7   6       62.26       76.40     15.30 o 
   6  -7   6      444.75      443.19     31.68 o 
   7  -7   6      129.82      127.45     22.35 o 
   8  -7   6        1.02       15.37     21.40 o 
   9  -7   6       93.48       53.09     26.48 o 
  -7  -6   6      338.07      370.63     71.48 o 
  -6  -6   6      215.22      204.75     18.97 o 
  -5  -6   6      668.51      646.43     26.38 o 
  -4  -6   6      361.03      353.23     15.05 o 
  -3  -6   6       24.60       32.75      6.71 o 
  -2  -6   6      312.27      312.33     15.30 o 
  -1  -6   6      285.05      349.49     16.61 o 
   0  -6   6      257.35      269.41     12.20 o 
   1  -6   6       96.12      109.29      7.46 o 
   2  -6   6       10.18        8.71      4.75 o 
   3  -6   6      847.69      822.43     19.58 o 
   4  -6   6     1636.22     1690.33     33.39 o 
   5  -6   6        1.42        9.19     11.56 o 
   6  -6   6      393.60      393.25     41.96 o 
   7  -6   6       41.41       41.63     20.92 o 
   8  -6   6       72.91       91.92     42.46 o 
   9  -6   6       67.54       64.45     26.69 o 
  -8  -5   6       49.67       46.77     18.03 o 
  -7  -5   6      168.21      175.58     14.81 o 
  -6  -5   6     1957.51     1806.94     47.92 o 
  -5  -5   6     1679.72     1721.17     46.37 o 
  -4  -5   6      250.54      274.00     12.66 o 
  -3  -5   6        6.82        9.66      4.93 o 
  -2  -5   6       98.63       82.85      9.02 o 
  -1  -5   6        0.96        9.18      5.75 o 
   0  -5   6        3.67        4.05      3.66 o 
   1  -5   6      435.13      511.24     13.33 o 
   2  -5   6        0.01       -8.65      4.33 o 
   3  -5   6      204.84      256.92     11.71 o 
   4  -5   6     1166.76     1149.69     25.03 o 
   5  -5   6       18.85       25.30      8.72 o 
   6  -5   6      212.50      214.17     19.11 o 
   7  -5   6      322.56      331.38     28.63 o 
   8  -5   6       18.42      -17.54     14.73 o 
   9  -5   6        0.50        8.99     18.82 o 
  10  -5   6       55.01       42.58     24.85 o 
  -9  -4   6        0.90       14.77     13.39 o 
  -8  -4   6       35.13       20.37     13.89 o 
  -7  -4   6      269.51      272.49     27.24 o 
  -6  -4   6     1560.75     1572.92     35.18 o 
  -5  -4   6     1228.89     1233.06     25.39 o 
  -4  -4   6      133.52      137.72      8.31 o 
  -3  -4   6      133.17      132.19      8.57 o 
  -2  -4   6      492.05      429.43     15.93 o 
  -1  -4   6      204.12      209.35     12.01 o 
   0  -4   6       23.59       -0.76      4.39 o 
   1  -4   6     5594.86     5570.38     71.92 o 
   2  -4   6        1.51       -5.59      4.12 o 
   3  -4   6       59.13       58.80      6.70 o 
   4  -4   6      715.13      702.44     17.42 o 
   5  -4   6      115.09      129.18     10.87 o 
   6  -4   6      538.64      540.73     21.31 o 
   7  -4   6       30.52       39.76     12.17 o 
   8  -4   6      106.70       21.04     19.94 o 
   9  -4   6       13.05       11.55     18.13 o 
  10  -4   6       77.10       88.11     26.78 o 
  -9  -3   6      164.77      198.34     24.16 o 
  -8  -3   6        3.81        2.32     11.37 o 
  -7  -3   6      119.80      108.90     14.23 o 
  -6  -3   6       63.03       77.60     10.13 o 
  -5  -3   6      240.35      244.45      8.97 o 
  -4  -3   6       18.90       12.91      3.38 o 
  -3  -3   6        6.72        5.89      3.58 o 
  -2  -3   6      810.34      761.86     20.71 o 
  -1  -3   6      415.34      327.96     10.78 o 
   0  -3   6      562.07      534.98     12.69 o 
   1  -3   6     1302.05     1330.30     22.42 o 
   2  -3   6      347.51      305.28     10.24 o 
   3  -3   6       92.74      100.79      7.30 o 
   4  -3   6       10.31       -1.66      5.04 o 
   5  -3   6      207.46      225.77     11.50 o 
   6  -3   6       15.78        5.26      7.47 o 
   7  -3   6      121.36      145.04     13.30 o 
   8  -3   6       22.17       46.09     16.47 o 
   9  -3   6       15.62       44.66     21.70 o 
  10  -3   6        0.05       -5.82     16.44 o 
  11  -3   6       55.64       60.40     25.74 o 
 -10  -2   6       24.16        2.23     12.07 o 
  -9  -2   6      403.06      406.66     30.24 o 
  -8  -2   6      377.12      342.99     26.00 o 
  -7  -2   6      375.52      363.89     21.13 o 
  -6  -2   6      371.07      392.44     13.05 o 
  -5  -2   6      553.58      600.39     19.54 o 
  -4  -2   6        0.01       -3.67      3.47 o 
  -3  -2   6       41.65       30.92      3.86 o 
  -2  -2   6      247.66      286.92      8.82 o 
  -1  -2   6       70.77       82.03      8.21 o 
   0  -2   6        1.61       -5.91      2.96 o 
   1  -2   6       14.16       36.33      4.73 o 
   2  -2   6     1074.45     1106.30     20.80 o 
   3  -2   6      129.18      135.50      8.26 o 
   4  -2   6      782.79      810.29     18.46 o 
   5  -2   6        5.91        2.46      6.23 o 
   6  -2   6        0.05        0.44      7.08 o 
   7  -2   6      154.15      129.88     15.21 o 
   8  -2   6      240.41      266.49     27.37 o 
   9  -2   6      104.54      134.54     29.34 o 
  10  -2   6       11.98        9.80     19.16 o 
  11  -2   6       15.66        8.49     21.04 o 
 -10  -1   6        4.39        5.86     11.45 o 
  -9  -1   6      154.32      168.81     19.04 o 
  -8  -1   6     1250.96     1143.31     40.03 o 
  -7  -1   6        8.38        2.44      4.63 o 
  -6  -1   6     1169.62     1186.53     20.80 o 
  -5  -1   6     1305.40     1266.81     22.49 o 
  -4  -1   6      863.90      908.14     18.08 o 
  -3  -1   6      329.75      432.00     10.43 o 
  -2  -1   6      624.78      616.46     13.00 o 
  -1  -1   6      783.72      814.94     16.94 o 
   0  -1   6        0.09       -2.22      3.23 o 
   1  -1   6     3857.16     4254.78     61.17 o 
   2  -1   6        0.45       -2.14      4.09 o 
   3  -1   6      148.13      154.10      8.42 o 
   4  -1   6      906.78      848.96     18.68 o 
   5  -1   6       11.58        4.20      6.54 o 
   6  -1   6        5.03        0.50      6.81 o 
   7  -1   6       57.98       68.69     10.95 o 
   8  -1   6      714.35      758.87     40.39 o 
   9  -1   6     1164.71     1025.24     73.96 o 
  10  -1   6      101.51       48.20     17.33 o 
  11  -1   6        0.09        8.42     19.58 o 
 -10   0   6        0.61        7.41     11.33 o 
  -9   0   6       54.59       57.19     12.49 o 
  -8   0   6      116.50      125.52     15.14 o 
  -7   0   6      129.45      129.52     11.08 o 
  -6   0   6      798.97      766.42     21.70 o 
  -5   0   6      456.14      436.84     16.19 o 
  -4   0   6      450.21      450.42     15.81 o 
  -3   0   6      688.60      919.16     20.12 o 
  -2   0   6      341.08      292.05      8.67 o 
  -1   0   6     2124.97     2204.00     34.75 o 
   0   0   6     1154.47     1184.72     22.86 o 
   1   0   6      574.63      493.26     12.79 o 
   2   0   6      187.49      176.64      8.39 o 
   3   0   6      692.03      496.86     15.94 o 
   4   0   6     1559.36     1653.24     34.69 o 
   5   0   6     1360.51     1369.56     27.89 o 
   6   0   6      286.59      308.57     15.79 o 
   7   0   6      308.86      339.44     18.74 o 
   8   0   6      472.06      499.71     27.72 o 
   9   0   6      319.12      389.61     29.67 o 
  10   0   6       12.17        3.03     29.60 o 
  11   0   6       46.06       26.36     16.54 o 
 -10   1   6       59.50       86.04     30.62 o 
  -9   1   6       82.82      106.41     32.26 o 
  -8   1   6       50.19       49.06     11.43 o 
  -7   1   6       16.13       20.20      6.83 o 
  -6   1   6       34.85       35.47      7.03 o 
  -5   1   6      503.36      455.77     16.86 o 
  -4   1   6       30.06       27.36      4.96 o 
  -3   1   6        9.69        1.50      3.35 o 
  -2   1   6     3471.07     3424.99     46.63 o 
  -1   1   6      771.57      752.63     17.63 o 
   0   1   6     9334.00     9084.58    129.64 o 
   1   1   6       88.56       77.77      5.29 o 
   2   1   6        2.93       -8.55      4.28 o 
   3   1   6      858.00      649.57     18.22 o 
   4   1   6     2344.29     2383.00     36.85 o 
   5   1   6      497.42      516.55     21.54 o 
   6   1   6      841.08      791.03     23.70 o 
   7   1   6      567.15      511.31     20.03 o 
   8   1   6      597.13      613.11     24.93 o 
   9   1   6       32.38       56.00     17.71 o 
  10   1   6        9.83       18.12     17.93 o 
  11   1   6      257.46      296.60     37.73 o 
 -10   2   6      143.99      180.12     27.49 o 
  -9   2   6        2.97       14.53     12.08 o 
  -8   2   6      259.98      299.26     18.39 o 
  -7   2   6      397.41      408.60     24.86 o 
  -6   2   6      235.47      228.43     13.57 o 
  -5   2   6      549.81      612.95     22.73 o 
  -4   2   6        1.84        4.58      3.95 o 
  -3   2   6     1226.97     1346.04     27.92 o 
  -2   2   6     2049.07     2112.63     26.93 o 
  -1   2   6       51.75       68.75      4.94 o 
   0   2   6       30.22       49.49      5.10 o 
   1   2   6        5.36        7.93      3.64 o 
   2   2   6      131.37       95.00      6.66 o 
   3   2   6        1.77       -7.60      3.80 o 
   4   2   6     1141.62     1191.41     21.88 o 
   5   2   6       67.67       47.22      6.92 o 
   6   2   6       26.48       26.71      7.44 o 
   7   2   6      473.58      465.59     18.18 o 
   8   2   6      835.85      789.64     27.35 o 
   9   2   6        0.66       19.58     12.83 o 
  10   2   6       51.12       37.88     30.03 o 
  11   2   6      482.84      430.73     42.38 o 
 -10   3   6      344.01      404.36     37.45 o 
  -9   3   6      181.98      169.97     25.09 o 
  -8   3   6      211.60      214.81     16.80 o 
  -7   3   6      801.55      801.62     32.54 o 
  -6   3   6        0.33        7.14      5.98 o 
  -5   3   6        0.04        4.02      4.71 o 
  -4   3   6       69.37       97.60      8.51 o 
  -3   3   6      255.40      265.29     12.96 o 
  -2   3   6       28.42       18.27      3.02 o 
  -1   3   6      218.03      181.32      6.38 o 
   0   3   6     1984.84     1923.12     32.85 o 
   1   3   6      338.29      269.24     10.10 o 
   2   3   6      376.44      372.43      9.38 o 
   3   3   6      645.44      567.00     13.40 o 
   4   3   6       42.52       43.34      5.55 o 
   5   3   6        0.08        9.33      5.26 o 
   6   3   6      109.43       98.14      9.95 o 
   7   3   6      448.72      451.61     18.77 o 
   8   3   6       76.79      101.32     17.78 o 
   9   3   6      546.13      551.30     34.37 o 
  10   3   6      114.28      111.46     25.47 o 
  11   3   6      448.87      476.11     85.07 o 
 -10   4   6       48.65       29.53     19.23 o 
  -9   4   6       13.87        5.71      9.23 o 
  -8   4   6       92.80       93.75      8.02 o 
  -7   4   6     1148.26     1124.80     37.10 o 
  -6   4   6        0.64       -4.99      6.57 o 
  -5   4   6      306.73      328.78     14.75 o 
  -4   4   6      172.39      232.08     11.28 o 
  -3   4   6      926.73     1006.05     17.22 o 
  -2   4   6       82.79      115.12      5.92 o 
  -1   4   6     3094.97     3037.11     50.75 o 
   0   4   6      239.77      209.16      9.29 o 
   1   4   6       47.62       54.87      5.04 o 
   2   4   6      326.75      305.32      9.66 o 
   3   4   6      279.61      243.07      9.29 o 
   4   4   6      620.05      591.46     13.71 o 
   5   4   6     2156.74     2178.25     40.05 o 
   6   4   6      894.83      865.35     24.84 o 
   7   4   6        1.19        3.51      5.85 o 
   8   4   6      131.83      155.74     20.00 o 
   9   4   6        1.28        3.94     11.94 o 
  10   4   6       18.23       10.57     30.72 o 
  11   4   6      172.23      137.78     27.53 o 
 -10   5   6        3.00        9.73     10.57 o 
  -9   5   6       29.04       25.58     11.15 o 
  -8   5   6        4.08       -4.41      8.50 o 
  -7   5   6      850.42      884.59     37.07 o 
  -6   5   6      251.85      262.75     11.93 o 
  -5   5   6       12.48       11.14      4.44 o 
  -4   5   6        5.73        2.93      3.68 o 
  -3   5   6      129.92      176.45      6.62 o 
  -2   5   6      471.82      534.05     12.32 o 
  -1   5   6      634.04      601.40     15.46 o 
   0   5   6        0.08       -2.20      4.13 o 
   1   5   6      159.67      180.89      8.67 o 
   2   5   6      233.14      251.60      7.84 o 
   3   5   6       91.06       87.79      5.83 o 
   4   5   6      626.02      539.28     14.14 o 
   5   5   6      925.81      947.11     22.52 o 
   6   5   6        0.63        6.33      4.78 o 
   7   5   6      123.63      134.82     14.00 o 
   8   5   6        7.13       11.90      9.37 o 
   9   5   6        0.16      -18.70      9.35 o 
  10   5   6      184.27      175.36     42.35 o 
  11   5   6      474.52      396.98     29.99 o 
  -9   6   6        0.74       -6.63      9.71 o 
  -8   6   6      144.67      132.19     16.80 o 
  -7   6   6        6.34       28.75     15.37 o 
  -6   6   6     1013.63      973.72     33.32 o 
  -5   6   6      139.20      139.42     11.96 o 
  -4   6   6      730.81      739.72     13.90 o 
  -3   6   6      176.83      159.70      6.21 o 
  -2   6   6     4806.23     5096.84     69.12 o 
  -1   6   6       14.11       24.45      4.86 o 
   0   6   6       71.80       74.39      5.75 o 
   1   6   6      192.53      162.64      8.16 o 
   2   6   6     2283.50     2338.00     29.93 o 
   3   6   6        7.14       -6.42      3.21 o 
   4   6   6      188.28      207.63      7.55 o 
   5   6   6      229.32      264.30      9.78 o 
   6   6   6       41.93       39.67      7.99 o 
   7   6   6       59.47       47.97     10.62 o 
   8   6   6      104.34      119.11     15.32 o 
   9   6   6      118.23      114.19     17.81 o 
  10   6   6      285.57      251.14     30.50 o 
  11   6   6      562.98      572.06     34.32 o 
  -9   7   6      158.01      131.09     17.55 o 
  -8   7   6      131.44      123.45     28.99 o 
  -7   7   6       60.15       53.88     12.38 o 
  -6   7   6      420.29      448.54     25.79 o 
  -5   7   6      597.66      634.08     27.87 o 
  -4   7   6      276.28      252.31     10.02 o 
  -3   7   6        5.83        5.16      3.79 o 
  -2   7   6       19.64       12.46      4.43 o 
  -1   7   6     1116.35     1172.43     21.21 o 
   0   7   6     3232.30     3301.47     44.06 o 
   1   7   6      496.57      534.11     11.37 o 
   2   7   6     4514.51     4497.82     56.52 o 
   3   7   6      375.94      331.96      9.53 o 
   4   7   6       63.85       61.16      5.36 o 
   5   7   6       56.67       55.59      6.97 o 
   6   7   6      694.83      707.77     45.11 o 
   7   7   6       32.25       53.26     11.20 o 
   8   7   6       40.93       56.00     12.60 o 
   9   7   6       40.54       36.58     13.85 o 
  10   7   6      107.86      110.18     18.54 o 
  -9   8   6        2.65       -2.35     11.70 o 
  -8   8   6       95.43      101.95     15.89 o 
  -7   8   6      884.05      844.47     35.82 o 
  -6   8   6        2.75       -1.20      9.22 o 
  -5   8   6     1787.56     1854.04     80.96 o 
  -4   8   6       36.18       25.81      8.94 o 
  -3   8   6      306.30      324.58     10.52 o 
  -2   8   6      120.65      122.67      7.31 o 
  -1   8   6      867.51      905.36     18.22 o 
   0   8   6     3589.44     3549.86     46.66 o 
   1   8   6      220.51      217.49      8.64 o 
   2   8   6        6.65       18.48      4.39 o 
   3   8   6     2512.01     2481.77     36.97 o 
   4   8   6       89.89       85.20      7.57 o 
   5   8   6      518.56      540.38     14.82 o 
   6   8   6        6.36        4.57      8.08 o 
   7   8   6        0.11       -7.48      7.97 o 
   8   8   6       46.68       39.63     17.15 o 
   9   8   6       78.12       70.58     15.99 o 
  10   8   6       24.19        8.34     12.29 o 
  -9   9   6      160.33      168.19     26.23 o 
  -8   9   6      391.79      355.35     26.17 o 
  -7   9   6      866.79      830.75     48.19 o 
  -6   9   6        0.30        2.24      8.98 o 
  -5   9   6      918.85      875.52     35.26 o 
  -4   9   6      294.84      308.96     19.16 o 
  -3   9   6      223.81      242.41     17.49 o 
  -2   9   6       39.43       46.14      5.94 o 
  -1   9   6      258.51      254.42     10.24 o 
   0   9   6      190.96      176.71      8.31 o 
   1   9   6      258.18      245.97      9.89 o 
   2   9   6      171.51      165.88      8.82 o 
   3   9   6     1281.20     1260.80     23.51 o 
   4   9   6       32.40       48.56      6.01 o 
   5   9   6      265.13      275.08     15.64 o 
   6   9   6      110.84      127.94     14.99 o 
   7   9   6        0.58       -3.15      8.89 o 
   8   9   6       47.27       25.02     22.57 o 
   9   9   6      143.56      115.93     22.10 o 
  10   9   6       15.93       52.19     18.45 o 
  -8  10   6      320.43      274.84     25.46 o 
  -7  10   6      578.25      639.61     25.21 o 
  -6  10   6      533.05      553.99     39.20 o 
  -5  10   6     1243.96     1208.81     37.86 o 
  -4  10   6       38.08       24.81     10.51 o 
  -3  10   6      149.94      146.17     15.70 o 
  -2  10   6       50.87       40.16      9.50 o 
  -1  10   6      150.22      159.92     11.45 o 
   0  10   6       77.87       78.99      6.97 o 
   1  10   6     1101.55     1103.05     22.85 o 
   2  10   6       10.40       13.04      4.68 o 
   3  10   6       12.19        7.67      5.80 o 
   4  10   6      161.54      170.20     14.10 o 
   5  10   6       18.40       23.49      7.93 o 
   6  10   6      155.75      142.67     16.14 o 
   7  10   6       15.02       21.49     26.27 o 
   8  10   6        1.06       -9.19     31.76 o 
   9  10   6       96.83       63.61     22.55 o 
  -8  11   6       36.04       51.95     15.85 o 
  -7  11   6       51.81       47.97     12.17 o 
  -6  11   6      267.76      263.92     20.40 o 
  -5  11   6      103.86       80.69     14.28 o 
  -4  11   6       73.27       53.76     18.34 o 
  -3  11   6       25.29       25.95     12.60 o 
  -2  11   6      690.26      713.16     25.60 o 
  -1  11   6      592.21      578.38     23.18 o 
   0  11   6       68.99       72.96     12.58 o 
   1  11   6     1569.69     1624.41     30.23 o 
   2  11   6       87.36      102.12      8.81 o 
   3  11   6       18.73       30.51      6.47 o 
   4  11   6       23.47       24.26      8.23 o 
   5  11   6        1.05       12.89      7.32 o 
   6  11   6        1.72       16.55      9.97 o 
   7  11   6      102.27      107.65     21.94 o 
   8  11   6      155.93      192.16     33.77 o 
   9  11   6       19.47       21.03     27.85 o 
  -7  12   6      333.89      355.73     25.58 o 
  -6  12   6       10.23       -0.54     10.13 o 
  -5  12   6        9.04       15.29     13.07 o 
  -4  12   6       12.48        1.50      9.51 o 
  -3  12   6        2.90        5.57     13.31 o 
  -2  12   6      156.60      201.66     26.99 o 
  -1  12   6      274.96      315.53     19.90 o 
   0  12   6      252.03      304.10     22.16 o 
   1  12   6       13.98       27.94      7.90 o 
   2  12   6     1178.17     1209.70     25.74 o 
   3  12   6        2.39       13.89      9.03 o 
   4  12   6        6.05        5.87      7.69 o 
   5  12   6      244.65      239.30     17.24 o 
   6  12   6       51.17       55.50     18.25 o 
   7  12   6       56.69       45.55     27.01 o 
   8  12   6       38.21       21.29     36.44 o 
  -6  13   6       74.83       84.31     16.63 o 
  -5  13   6       38.59       22.16     12.16 o 
  -4  13   6      291.76      313.85     24.00 o 
  -3  13   6      145.18       99.98     16.06 o 
  -2  13   6      119.43      123.41     14.74 o 
  -1  13   6        4.44        1.62     10.89 o 
   0  13   6        0.67      -17.60      9.15 o 
   1  13   6       46.71       53.18     12.67 o 
   2  13   6        0.88        5.12      8.69 o 
   3  13   6       79.50       65.04     11.93 o 
   4  13   6       10.28       19.56     16.20 o 
   5  13   6      411.18      425.75     30.97 o 
   6  13   6       12.78       13.16     15.81 o 
   7  13   6        5.22      -10.48     34.25 o 
   8  13   6        4.86       -8.49     21.62 o 
  -5  14   6       40.77       19.09     13.83 o 
  -3  14   6      122.19       91.02     21.71 o 
  -2  14   6      666.81      590.02     27.04 o 
  -1  14   6      278.65      306.35     28.48 o 
   0  14   6        0.53        7.52     11.56 o 
   1  14   6        0.38        4.95     16.23 o 
   2  14   6      183.58      207.16     23.11 o 
   3  14   6      141.79      135.60     39.93 o 
   4  14   6      173.11      247.90     23.95 o 
   5  14   6      523.31      608.31     40.13 o 
   6  14   6        7.14      -15.23     82.57 o 
   7  14   6       31.34      -22.61    129.52 o 
  -4  15   6       26.64       25.80     14.11 o 
  -3  15   6      243.38      261.39     45.03 o 
  -2  15   6       80.10      111.51     15.57 o 
  -1  15   6      235.45      268.79     25.40 o 
   0  15   6       13.29        1.18     11.40 o 
   1  15   6       20.53        3.32     23.40 o 
   2  15   6      186.90      174.23     39.03 o 
   3  15   6       34.03       27.40     77.98 o 
   4  15   6      421.49      397.54     37.00 o 
   5  15   6      124.75      137.20     25.88 o 
   6  15   6      395.80      361.31     55.05 o 
  -2  16   6       26.15       47.30     13.92 o 
  -1  16   6       30.47       16.82     12.21 o 
   0  16   6       65.41       96.00     18.99 o 
   1  16   6       92.82       96.38     43.58 o 
   2  16   6      283.05      314.63     76.04 o 
   3  16   6      115.55      148.41     36.73 o 
   4  16   6        5.63      -22.21    119.14 o 
  -2 -12   7      236.23      261.83     37.58 o 
  -1 -12   7      128.37      921.24    174.63 o 
   0 -12   7        5.53      446.77    140.50 o 
   1 -12   7        4.35       53.25    161.09 o 
   2 -12   7        4.99        9.93     22.75 o 
   3 -12   7      101.17      166.57     35.53 o 
  -2 -11   7        5.87       -5.92     15.45 o 
  -1 -11   7      387.95      342.51     34.15 o 
   0 -11   7       72.32       77.32     20.58 o 
   1 -11   7       12.86       28.63     54.35 o 
   3 -11   7       82.63      118.66     30.68 o 
   4 -11   7       23.35       27.51     20.31 o 
   5 -11   7      220.45      246.00     29.65 o 
  -5 -10   7      330.91      348.31     31.72 o 
  -4 -10   7      158.00      185.91     25.62 o 
  -3 -10   7      285.41      248.15     30.94 o 
  -2 -10   7      112.02      109.25     43.28 o 
  -1 -10   7        5.13       22.63     27.48 o 
   0 -10   7       69.10       59.94     25.70 o 
   1 -10   7      644.38      667.01     93.82 o 
   2 -10   7      269.21      264.14     29.27 o 
   3 -10   7      267.00      252.00     30.86 o 
   4 -10   7        5.89        5.73     16.29 o 
   5 -10   7      727.93      752.09     43.81 o 
   6 -10   7      322.53      288.40     35.65 o 
  -6  -9   7      365.05      398.96     32.97 o 
  -5  -9   7      262.44      294.66     29.36 o 
  -4  -9   7        0.01       15.36     49.95 o 
  -3  -9   7      425.24      415.21     50.61 o 
  -2  -9   7     2300.55     2208.87     67.09 o 
  -1  -9   7        7.68       19.66     16.49 o 
   0  -9   7      586.68      577.14     31.93 o 
   1  -9   7       24.25       25.82     17.05 o 
   2  -9   7        0.01       26.07     15.67 o 
   3  -9   7      555.52      519.41     28.21 o 
   4  -9   7      102.63      103.60     21.60 o 
   5  -9   7      267.11      265.00     28.54 o 
   6  -9   7      179.55      145.64     24.68 o 
   7  -9   7       28.58       45.97     19.81 o 
  -7  -8   7      387.58      394.29     28.62 o 
  -5  -8   7      101.95      154.72     46.84 o 
  -4  -8   7     1252.50     1195.25     50.44 o 
  -3  -8   7      254.71      274.49     27.08 o 
  -2  -8   7     5776.59     5580.50    138.31 o 
  -1  -8   7       24.79       26.73     12.41 o 
   0  -8   7      378.54      384.14     22.09 o 
   1  -8   7      753.96      787.09     26.14 o 
   2  -8   7       47.70       36.07      9.69 o 
   3  -8   7      334.55      369.16     30.88 o 
   4  -8   7      136.06      110.29     20.25 o 
   5  -8   7        0.31       -6.86     15.81 o 
   6  -8   7       16.02       12.42     16.37 o 
   7  -8   7       23.94       55.47     18.82 o 
   8  -8   7      432.80      438.72     35.53 o 
  -6  -7   7      217.70      163.00     19.63 o 
  -5  -7   7       11.78       41.44     14.24 o 
  -4  -7   7      158.69      154.95     24.27 o 
  -3  -7   7        2.89       10.64      7.70 o 
  -2  -7   7     1689.88     1648.36     41.25 o 
  -1  -7   7      465.79      481.08     22.50 o 
   0  -7   7      176.82      181.55     12.78 o 
   1  -7   7      606.96      610.65     20.37 o 
   2  -7   7       12.76       14.20      7.37 o 
   3  -7   7       18.70       20.88     10.08 o 
   4  -7   7        3.05      -19.04     12.06 o 
   5  -7   7       73.63       57.42     17.30 o 
   6  -7   7       76.28       63.69     18.16 o 
   7  -7   7      117.44      112.53     21.53 o 
   8  -7   7       48.36       55.22     24.24 o 
   9  -7   7      307.61      323.51     44.12 o 
  -7  -6   7      149.01      139.90     15.36 o 
  -6  -6   7      315.34      303.34     22.70 o 
  -5  -6   7       85.73       97.29     15.58 o 
  -4  -6   7        3.88        3.21      8.19 o 
  -3  -6   7       68.03       74.55      9.76 o 
  -2  -6   7      773.18      741.36     24.27 o 
  -1  -6   7      983.41      992.94     29.10 o 
   0  -6   7       42.37       42.90      7.46 o 
   1  -6   7      509.26      494.71     17.91 o 
   2  -6   7      119.25      131.28     10.82 o 
   3  -6   7      402.85      400.28     15.01 o 
   4  -6   7     1556.02     1528.14     37.04 o 
   5  -6   7      177.33      198.83     19.63 o 
   6  -6   7     1502.94     1473.19     75.90 o 
   7  -6   7       71.95       54.73     22.93 o 
   8  -6   7      339.23      330.62     30.81 o 
   9  -6   7      209.35      211.04     37.46 o 
  -8  -5   7        0.64        3.23     12.92 o 
  -7  -5   7       84.42       90.97     20.18 o 
  -6  -5   7      374.50      415.13     23.21 o 
  -5  -5   7      333.60      343.60     18.92 o 
  -4  -5   7      142.88      137.35     10.20 o 
  -3  -5   7      104.27      117.70     13.89 o 
  -2  -5   7       68.59       71.03      8.92 o 
  -1  -5   7        0.01        8.53      6.54 o 
   0  -5   7       60.94       90.54      7.37 o 
   1  -5   7      903.31      878.04     20.85 o 
   2  -5   7        0.59        4.26      5.26 o 
   3  -5   7     1027.93     1073.40     24.74 o 
   4  -5   7      159.12      156.93     10.50 o 
   5  -5   7       26.94       12.70      8.94 o 
   6  -5   7      747.84      769.51     33.09 o 
   7  -5   7       52.51       73.18     19.03 o 
   8  -5   7       76.67       65.30     19.02 o 
   9  -5   7        3.91       18.73     21.63 o 
  10  -5   7        0.05      -12.68     19.33 o 
  -9  -4   7       45.53       53.90     17.89 o 
  -8  -4   7      148.56       97.39     19.97 o 
  -7  -4   7      199.00      164.90     22.63 o 
  -6  -4   7      294.33      304.65     15.32 o 
  -5  -4   7     1531.47     1535.46     32.78 o 
  -4  -4   7      341.90      327.12     13.91 o 
  -3  -4   7       91.11      105.64      9.11 o 
  -2  -4   7      497.56      491.05     17.54 o 
  -1  -4   7      245.40      272.39     12.08 o 
   0  -4   7      202.37      235.24     10.13 o 
   1  -4   7      348.16      396.17     12.22 o 
   2  -4   7        9.40        9.99      4.94 o 
   3  -4   7        4.43        1.72      4.97 o 
   4  -4   7      357.05      377.47     13.73 o 
   5  -4   7       11.88        8.33      7.03 o 
   6  -4   7        3.81       28.92     11.76 o 
   7  -4   7     1377.88     1277.48     44.08 o 
   8  -4   7       21.98       19.88     15.91 o 
   9  -4   7       17.56        3.03     19.80 o 
  10  -4   7       28.14       29.66     24.38 o 
  -9  -3   7       62.01       84.58     18.11 o 
  -8  -3   7       25.82       44.34     13.83 o 
  -7  -3   7      463.41      405.36     31.03 o 
  -6  -3   7      168.86      152.84     15.60 o 
  -5  -3   7     2379.49     2374.90     37.80 o 
  -4  -3   7        2.85        3.95      4.15 o 
  -3  -3   7     1483.70     1423.85     27.58 o 
  -2  -3   7      109.72       88.99      6.84 o 
  -1  -3   7     4505.05     4352.68     73.66 o 
   0  -3   7      388.08      358.26     10.43 o 
   1  -3   7        0.65       -0.84      3.63 o 
   2  -3   7      590.10      631.71     14.99 o 
   3  -3   7       44.89       41.31      6.06 o 
   4  -3   7      392.06      397.67     13.10 o 
   5  -3   7        2.01        5.71      6.34 o 
   6  -3   7       38.41       34.53      9.68 o 
   7  -3   7      387.86      417.99     24.05 o 
   8  -3   7       85.63       98.98     19.36 o 
   9  -3   7       25.36       12.13     19.55 o 
  10  -3   7      166.81      182.62     33.06 o 
  -9  -2   7        1.17       15.55     11.75 o 
  -8  -2   7      937.56      965.06     48.26 o 
  -7  -2   7      255.59      232.84     18.28 o 
  -6  -2   7       81.42       79.99      9.04 o 
  -5  -2   7     1075.02     1091.20     26.11 o 
  -4  -2   7       40.84       36.54      4.19 o 
  -3  -2   7     2736.99     2764.97     41.60 o 
  -2  -2   7      843.07      898.11     19.64 o 
  -1  -2   7     2328.22     2338.12     38.74 o 
   0  -2   7       94.92       68.58      6.59 o 
   1  -2   7     1611.18     1684.55     28.10 o 
   2  -2   7      181.59      213.87      9.35 o 
   3  -2   7      666.16      652.88     16.28 o 
   4  -2   7     1078.29     1111.14     23.08 o 
   5  -2   7       83.22       66.04      8.14 o 
   6  -2   7      221.02      221.75     17.35 o 
   7  -2   7      715.54      711.88     27.55 o 
   8  -2   7       75.63      114.93     13.57 o 
   9  -2   7       27.15       39.13     15.69 o 
  10  -2   7      149.05      118.60     21.96 o 
  11  -2   7      276.56      217.44     36.18 o 
  -9  -1   7      132.62      112.31     16.59 o 
  -8  -1   7      197.10      226.48     20.01 o 
  -7  -1   7      293.88      302.94     18.44 o 
  -6  -1   7        9.39        4.37      3.73 o 
  -5  -1   7      418.53      399.03     11.79 o 
  -4  -1   7      641.55      676.07     20.32 o 
  -3  -1   7      248.30      233.06      8.45 o 
  -2  -1   7     4442.01     4552.58     68.37 o 
  -1  -1   7      111.11      122.26      6.82 o 
   0  -1   7     9014.65     8997.01    130.48 o 
   1  -1   7      304.03      254.44      9.70 o 
   2  -1   7     4211.04     4373.11     60.55 o 
   3  -1   7        0.40        3.11      4.48 o 
   4  -1   7      114.35      115.61     12.71 o 
   5  -1   7      469.17      452.48     14.68 o 
   6  -1   7      123.29      164.47     14.09 o 
   7  -1   7       60.29       52.82     11.19 o 
   8  -1   7       69.85       96.96     13.65 o 
   9  -1   7      587.67      606.48     48.86 o 
  10  -1   7       16.32        0.63     14.05 o 
  11  -1   7      287.40      239.22     28.23 o 
  -9   0   7       37.58       34.23     10.70 o 
  -8   0   7        4.19       19.90     10.61 o 
  -7   0   7      518.99      492.49     16.70 o 
  -6   0   7        9.91       13.63      4.06 o 
  -5   0   7      433.71      446.31     13.26 o 
  -4   0   7       95.48      106.06      7.14 o 
  -3   0   7       73.02       99.79      8.08 o 
  -2   0   7      240.82      230.54      8.74 o 
  -1   0   7      443.74      453.23     13.26 o 
   0   0   7      133.17      122.62      9.56 o 
   1   0   7        0.96        0.85      3.51 o 
   2   0   7       78.49       93.24      6.50 o 
   3   0   7        1.20       -2.16      4.01 o 
   4   0   7      319.20      305.55     11.75 o 
   5   0   7      296.12      321.52     12.99 o 
   6   0   7      459.23      432.97     18.41 o 
   7   0   7       70.37       66.46     10.56 o 
   8   0   7       94.13      114.10     16.30 o 
   9   0   7      102.27      151.90     17.17 o 
  10   0   7       53.17       22.90     19.85 o 
  11   0   7      184.00      185.36     25.52 o 
 -10   1   7      225.42      224.12     20.71 o 
  -9   1   7       62.18       32.76     21.38 o 
  -8   1   7      113.14      123.20     18.97 o 
  -7   1   7      271.29      313.87     33.35 o 
  -6   1   7       73.50       67.95      8.32 o 
  -5   1   7      849.62      856.32     26.78 o 
  -4   1   7      189.81      175.07     18.16 o 
  -3   1   7      745.23      696.67     15.85 o 
  -2   1   7     1949.00     1869.45     28.45 o 
  -1   1   7        0.06       -4.69      2.94 o 
   0   1   7      676.71      724.49     16.86 o 
   1   1   7     1169.57     1290.20     21.66 o 
   2   1   7      837.51      937.00     18.37 o 
   3   1   7     1481.08     1524.22     26.43 o 
   4   1   7     1887.10     1961.77     32.49 o 
   5   1   7      339.33      311.39     13.51 o 
   6   1   7      581.33      564.24     20.61 o 
   7   1   7      153.08      159.74     13.26 o 
   8   1   7      116.21      148.52     13.79 o 
   9   1   7       94.47      121.73     32.31 o 
  10   1   7        0.51       -3.26     17.19 o 
  11   1   7       77.32       78.76     31.06 o 
 -10   2   7      117.51       85.70     30.99 o 
  -9   2   7      161.48      122.16     26.76 o 
  -8   2   7      419.49      414.62     22.11 o 
  -7   2   7     1737.98     1638.97     42.28 o 
  -6   2   7      595.83      600.57     23.20 o 
  -5   2   7     1000.11     1043.53     30.72 o 
  -4   2   7     3828.29     3820.61     76.10 o 
  -3   2   7       83.36       72.27      5.45 o 
  -2   2   7     6029.68     6077.94     70.21 o 
  -1   2   7     3298.25     3129.46     46.06 o 
   0   2   7     1678.92     1596.82     33.45 o 
   1   2   7     2021.56     1991.40     30.20 o 
   2   2   7      339.71      299.17     12.00 o 
   3   2   7        4.19        5.67      4.58 o 
   4   2   7       46.23       40.46      6.04 o 
   5   2   7       59.88       69.02      7.46 o 
   6   2   7       66.26       60.47      8.35 o 
   7   2   7      115.06      104.14     11.44 o 
   8   2   7       65.29       51.01     10.25 o 
   9   2   7      475.57      455.19     54.08 o 
  10   2   7      178.97      188.33     67.79 o 
  11   2   7        4.38       26.44     20.29 o 
 -10   3   7       20.31       -2.19     16.33 o 
  -9   3   7        5.08       -3.55     13.66 o 
  -8   3   7      112.66       82.44     15.68 o 
  -7   3   7      517.89      524.97     24.97 o 
  -6   3   7      196.43      238.13     18.02 o 
  -5   3   7      382.99      375.16     17.56 o 
  -4   3   7     1462.83     1571.44     33.18 o 
  -3   3   7        0.06        1.50      2.36 o 
  -2   3   7     1052.26      992.43     15.37 o 
  -1   3   7     1630.60     1392.02     22.60 o 
   0   3   7      314.25      312.46     10.74 o 
   1   3   7       24.54       -4.79      4.37 o 
   2   3   7      555.14      505.97     11.21 o 
   3   3   7       58.80       59.56      6.03 o 
   4   3   7      255.04      255.34     10.18 o 
   5   3   7      424.93      444.87     13.59 o 
   6   3   7      128.43      135.09     10.27 o 
   7   3   7      172.60      183.72     14.97 o 
   8   3   7      117.92      130.11     17.66 o 
   9   3   7      297.49      313.38     36.99 o 
  10   3   7     1059.81      969.96     59.24 o 
  11   3   7       36.08       67.40     23.68 o 
  -9   4   7      104.50       98.51     22.05 o 
  -8   4   7        0.22        6.63     13.09 o 
  -7   4   7       10.76       -2.24      9.31 o 
  -6   4   7        0.54        8.63      9.01 o 
  -5   4   7       78.43      115.20     16.74 o 
  -4   4   7       40.48       50.70      4.90 o 
  -3   4   7      508.90      539.70     12.17 o 
  -2   4   7     3560.74     3625.13     48.05 o 
  -1   4   7     1582.93     1527.60     24.85 o 
   0   4   7     1506.90     1360.75     24.72 o 
   1   4   7     1718.88     1751.35     30.72 o 
   2   4   7      680.31      538.48     12.61 o 
   3   4   7        5.67       -4.73      3.77 o 
   4   4   7      101.80       98.23      7.26 o 
   5   4   7      679.63      670.11     18.35 o 
   6   4   7      585.29      619.60     17.71 o 
   7   4   7        8.25       13.19      6.76 o 
   8   4   7      221.31      223.94     24.01 o 
   9   4   7      111.76      124.00     20.90 o 
  10   4   7      462.08      420.84     40.75 o 
  11   4   7       21.64       -5.94     16.79 o 
  -9   5   7      423.42      417.46     22.53 o 
  -8   5   7      192.56      197.83     15.37 o 
  -7   5   7       14.48        9.51      5.59 o 
  -6   5   7     1367.60     1363.51     28.57 o 
  -5   5   7        5.05        5.60      4.84 o 
  -4   5   7        5.62        2.06      3.10 o 
  -3   5   7      508.00      459.81     10.47 o 
  -2   5   7        1.87       -5.91      2.95 o 
  -1   5   7      427.21      485.82     14.85 o 
   0   5   7     3131.24     3141.25     44.66 o 
   1   5   7      745.97      646.80     13.48 o 
   2   5   7      339.40      330.14     10.31 o 
   3   5   7       78.04       60.48      5.52 o 
   4   5   7     1231.29     1185.31     21.36 o 
   5   5   7      152.87      185.13      8.94 o 
   6   5   7       70.78       69.71      7.63 o 
   7   5   7        2.90        8.70      5.87 o 
   8   5   7        0.88       13.39     11.93 o 
   9   5   7       45.16       44.67     18.42 o 
  10   5   7        2.24       -8.44     11.13 o 
  11   5   7        1.31        0.05     21.82 o 
  -9   6   7       38.24       25.30     11.62 o 
  -8   6   7     1147.08     1103.57     51.82 o 
  -7   6   7      233.45      207.32     17.60 o 
  -6   6   7      812.78      827.60     24.88 o 
  -5   6   7      234.64      259.61     12.72 o 
  -4   6   7       46.21       51.41      5.79 o 
  -3   6   7     1468.79     1536.37     22.75 o 
  -2   6   7      472.93      483.31     13.12 o 
  -1   6   7      299.71      375.27     11.96 o 
   0   6   7      522.62      483.38     12.37 o 
   1   6   7        0.04       -7.10      3.55 o 
   2   6   7     1011.72      992.66     17.51 o 
   3   6   7       86.78      103.41      5.94 o 
   4   6   7      813.34      769.94     16.73 o 
   5   6   7       44.50       41.63      5.66 o 
   6   6   7      485.73      538.54     16.40 o 
   7   6   7       44.09       31.99     10.32 o 
   8   6   7       36.39       34.30     12.87 o 
   9   6   7        0.21       -5.15     10.31 o 
  10   6   7       94.89       82.51     17.97 o 
  11   6   7       12.43       29.03     15.16 o 
  -9   7   7       47.44       57.19     17.28 o 
  -8   7   7      110.89      136.35     16.39 o 
  -7   7   7       77.73       53.11     17.24 o 
  -6   7   7      270.68      251.22     19.64 o 
  -5   7   7      349.84      367.25     20.78 o 
  -4   7   7      117.92      137.09      7.27 o 
  -3   7   7       78.61       77.31      6.68 o 
  -2   7   7     3382.08     3538.80     50.58 o 
  -1   7   7        4.46        0.16      4.34 o 
   0   7   7      322.22      312.71     10.65 o 
   1   7   7       65.47       68.65      6.21 o 
   2   7   7       27.58       23.00      4.81 o 
   3   7   7      558.52      572.07     15.13 o 
   4   7   7      355.90      359.01     10.37 o 
   5   7   7       53.06       47.90      5.83 o 
   6   7   7       93.86      112.79     13.22 o 
   7   7   7      103.89       80.37     13.03 o 
   8   7   7      201.01      220.84     19.73 o 
   9   7   7       42.74       46.36     15.03 o 
  10   7   7       27.70       17.39     18.76 o 
  -9   8   7       13.57       -3.37     10.95 o 
  -8   8   7        7.13       25.22     15.45 o 
  -7   8   7      109.39       93.28     20.67 o 
  -6   8   7      578.91      543.90     46.24 o 
  -5   8   7     1409.37     1340.91     39.72 o 
  -4   8   7       69.33       91.81      9.59 o 
  -3   8   7      554.16      566.06     17.40 o 
  -2   8   7      909.11      959.72     19.87 o 
  -1   8   7        0.03        0.07      4.22 o 
   0   8   7      958.13      897.19     18.91 o 
   1   8   7      128.05      104.72      7.02 o 
   2   8   7      202.79      188.01      7.87 o 
   3   8   7      220.84      228.52      9.11 o 
   4   8   7      377.45      367.13     11.09 o 
   5   8   7      600.54      560.79     14.25 o 
   6   8   7       12.56       10.26      8.00 o 
   7   8   7       19.06       24.12     10.26 o 
   8   8   7        7.49        7.13     16.23 o 
   9   8   7      155.78      151.87     20.28 o 
  10   8   7        1.67       -2.78     12.91 o 
  -8   9   7      181.16      175.78     20.12 o 
  -7   9   7       22.98       26.01     15.24 o 
  -6   9   7        1.32       -9.95      9.71 o 
  -5   9   7      279.02      321.12     19.11 o 
  -4   9   7      669.46      730.77     31.87 o 
  -3   9   7       77.89       86.03     10.52 o 
  -2   9   7     1016.19     1043.44     25.78 o 
  -1   9   7      905.42      868.50     18.67 o 
   0   9   7        3.59       -0.03      4.15 o 
   1   9   7     1322.94     1276.50     20.70 o 
   2   9   7        2.62       -8.13      4.07 o 
   3   9   7      119.20      144.41      8.97 o 
   4   9   7      247.01      234.89     10.12 o 
   5   9   7      292.03      279.68     15.12 o 
   6   9   7      885.35      854.55     31.47 o 
   7   9   7        0.06       -7.92      8.84 o 
   8   9   7       61.73       26.65     24.20 o 
   9   9   7       86.94       41.84     24.03 o 
  10   9   7       25.74       35.92     18.78 o 
  -8  10   7        1.33      -12.26     10.77 o 
  -7  10   7      297.85      332.28     35.28 o 
  -6  10   7      189.31      227.88     21.31 o 
  -5  10   7       17.47       24.70     10.22 o 
  -4  10   7       27.46       12.05     10.91 o 
  -3  10   7       27.73       28.44     12.45 o 
  -2  10   7       20.08       47.57      9.66 o 
  -1  10   7      543.56      538.48     16.75 o 
   0  10   7        8.67        6.71      4.65 o 
   1  10   7       16.74       10.38      5.00 o 
   2  10   7      890.61      883.98     19.84 o 
   3  10   7        0.10       11.02      5.21 o 
   4  10   7        1.34       -1.31      5.61 o 
   5  10   7       33.33       47.48     10.05 o 
   6  10   7       49.86       74.62     13.40 o 
   7  10   7       37.02       36.31     14.09 o 
   8  10   7        2.04       16.82     21.80 o 
   9  10   7      259.37      208.98     27.43 o 
  -7  11   7        1.21      -18.51     19.49 o 
  -6  11   7        2.64       -3.22      9.61 o 
  -5  11   7       21.29        9.97     12.45 o 
  -4  11   7       19.53       17.26      9.96 o 
  -3  11   7      134.88      111.09     18.00 o 
  -2  11   7       76.54       69.39     13.75 o 
  -1  11   7       21.75       26.59      9.80 o 
   0  11   7       40.96       40.39      7.92 o 
   1  11   7      567.44      538.77     18.28 o 
   2  11   7        4.10        1.57      6.15 o 
   3  11   7      686.46      675.44     17.93 o 
   4  11   7      619.32      597.75     21.75 o 
   5  11   7      402.51      394.35     20.16 o 
   6  11   7       95.45       92.12     15.12 o 
   7  11   7       60.98       58.88     15.18 o 
   8  11   7      102.22      116.59     23.54 o 
   9  11   7        2.74      -18.59     14.62 o 
  -7  12   7        0.09        2.13     10.55 o 
  -6  12   7      153.94      161.99     18.65 o 
  -5  12   7      132.68      102.00     16.15 o 
  -4  12   7      280.10      264.01     21.06 o 
  -3  12   7      231.94      255.41     30.98 o 
  -2  12   7      361.23      347.45     29.86 o 
  -1  12   7      527.84      567.04     24.47 o 
   0  12   7      176.92      181.66     14.19 o 
   1  12   7      242.73      256.62     14.94 o 
   2  12   7      275.97      250.18     13.35 o 
   3  12   7     1559.77     1543.84     41.91 o 
   4  12   7       51.52       35.94     17.71 o 
   5  12   7      308.67      286.54     18.65 o 
   6  12   7       26.74       23.96     13.78 o 
   7  12   7       40.11       27.96     16.55 o 
   8  12   7       13.11       11.40     24.55 o 
  -6  13   7        7.52        3.13     11.56 o 
  -5  13   7       47.74       34.30     13.60 o 
  -4  13   7       79.76       92.19     15.91 o 
  -3  13   7      168.54      188.57     28.47 o 
  -2  13   7       15.47       12.35     13.95 o 
  -1  13   7      523.97      528.71     27.09 o 
   0  13   7       55.21       76.66     12.42 o 
   1  13   7      131.68      136.58     15.37 o 
   2  13   7       61.63       42.51     12.92 o 
   3  13   7       35.66       36.96     10.94 o 
   4  13   7      187.63      201.08     18.84 o 
   5  13   7       18.66       29.08     24.78 o 
   6  13   7        3.45      -33.82     45.61 o 
   7  13   7        2.43      -23.48     47.81 o 
   8  13   7        0.33      -12.21     34.58 o 
  -5  14   7       37.35       60.90     15.82 o 
  -4  14   7        4.28       13.38     12.17 o 
  -3  14   7      121.12       84.93     16.37 o 
  -2  14   7       44.99       20.23     12.71 o 
  -1  14   7       19.24       13.88     12.63 o 
   0  14   7        3.92       15.28     11.28 o 
   1  14   7       15.45        5.35     10.56 o 
   2  14   7      430.86      442.55     30.48 o 
   3  14   7      297.69      231.62     26.41 o 
   4  14   7       57.17       73.62     25.83 o 
   5  14   7        6.41       21.80     40.99 o 
   6  14   7        8.43      -33.25     91.19 o 
   7  14   7       51.00       15.98     83.95 o 
  -4  15   7       22.89       23.14     14.61 o 
  -3  15   7       24.35       44.23     14.96 o 
  -2  15   7      200.30      188.71     29.99 o 
  -1  15   7        5.86       -6.91      9.68 o 
   0  15   7        0.69        9.60     11.37 o 
   1  15   7       65.68       84.75     30.31 o 
   2  15   7       11.82       25.33     18.17 o 
   3  15   7      255.31      293.89     52.97 o 
   4  15   7       35.01       69.14     69.26 o 
   5  15   7      112.69      136.57     38.93 o 
   6  15   7       25.95       33.99     69.71 o 
  -2  16   7        7.70       16.01     22.59 o 
  -1  16   7       18.25       13.72     11.98 o 
   0  16   7        0.10       -0.12     18.45 o 
   1  16   7       89.51      135.58     21.98 o 
   2  16   7      101.94      139.23     26.41 o 
   3  16   7      450.80      546.50     87.54 o 
   4  16   7       10.73       54.91     85.39 o 
  -2 -11   8       61.37       79.67     29.44 o 
  -1 -11   8      284.32      308.07     33.22 o 
   0 -11   8       33.43      452.33    135.55 o 
   3 -11   8       46.77       45.90     26.63 o 
   4 -11   8      797.55      707.40     61.24 o 
  -2 -10   8      126.06      120.01     22.71 o 
  -1 -10   8       24.95       46.90     79.52 o 
   0 -10   8       73.86       99.99     16.27 o 
   1 -10   8       30.25       92.07     78.79 o 
   3 -10   8     1057.13     1082.98     73.01 o 
   4 -10   8      360.31      399.81     68.62 o 
   5 -10   8       91.86       51.67     19.69 o 
   6 -10   8        1.25       22.20     19.23 o 
  -4  -9   8       68.88      120.37     70.87 o 
  -3  -9   8      142.96      187.10     72.29 o 
  -2  -9   8      459.60      439.37     75.01 o 
  -1  -9   8      886.17      843.06     72.47 o 
   0  -9   8       46.08       51.27     18.61 o 
   1  -9   8        1.62       -6.62     16.65 o 
   2  -9   8        1.37      -18.36     12.55 o 
   3  -9   8      810.44      752.82     43.95 o 
   4  -9   8        7.77       -2.32     14.57 o 
   5  -9   8      145.17      169.38     25.14 o 
   6  -9   8      118.51      111.19     24.21 o 
   7  -9   8       17.19       -0.44     17.22 o 
  -5  -8   8      430.57      443.47     31.92 o 
  -4  -8   8       16.20       14.29     44.87 o 
  -3  -8   8        8.02       10.80     12.52 o 
  -2  -8   8       30.74       56.75     12.33 o 
  -1  -8   8      142.65      149.42     16.93 o 
   0  -8   8      144.84      150.88     15.56 o 
   1  -8   8        5.20       21.32     10.56 o 
   2  -8   8        6.26      -10.91      9.17 o 
   3  -8   8       17.59       27.40     23.39 o 
   4  -8   8      383.23      380.23     30.38 o 
   5  -8   8      709.37      688.16     39.76 o 
   6  -8   8        4.41       -4.32     15.27 o 
   7  -8   8      129.48       91.21     21.80 o 
   8  -8   8       43.22      100.23     23.24 o 
  -6  -7   8        4.61        4.50     11.24 o 
  -5  -7   8       18.45       27.45     14.49 o 
  -4  -7   8      104.06       85.78     17.92 o 
  -3  -7   8      663.10      660.61     32.14 o 
  -2  -7   8        2.95        4.42      8.28 o 
  -1  -7   8      100.24       84.76     12.81 o 
   0  -7   8       20.46       31.63      8.51 o 
   1  -7   8      102.85       97.87     11.74 o 
   2  -7   8       36.66       29.26     11.65 o 
   3  -7   8      886.41      932.15     31.03 o 
   4  -7   8      320.62      312.81     27.51 o 
   5  -7   8       22.94       16.76     15.58 o 
   6  -7   8      358.94      356.73     35.50 o 
   7  -7   8      372.17      405.47     42.78 o 
   8  -7   8      218.49      278.45     57.59 o 
  -7  -6   8       35.57       45.23     10.81 o 
  -6  -6   8      120.16      117.22     27.60 o 
  -5  -6   8        6.56       11.36     11.65 o 
  -4  -6   8     1346.96     1360.51     46.95 o 
  -3  -6   8     1320.74     1316.61     35.26 o 
  -2  -6   8      210.62      217.29     16.29 o 
  -1  -6   8      256.33      269.89     17.64 o 
   0  -6   8      157.35      175.79     14.90 o 
   1  -6   8     1489.66     1579.87     45.64 o 
   2  -6   8       74.41       85.36      9.79 o 
   3  -6   8        1.40       -3.27      8.31 o 
   4  -6   8       75.75       89.93     13.56 o 
   5  -6   8       24.47        9.75     12.46 o 
   6  -6   8      389.14      378.11     30.79 o 
   7  -6   8      121.40      116.96     26.38 o 
   8  -6   8        2.54       51.27     19.31 o 
   9  -6   8      165.65      227.10     74.95 o 
  -8  -5   8       28.48       18.77     16.98 o 
  -7  -5   8      178.86      181.70     25.69 o 
  -6  -5   8        1.52       -3.76      8.43 o 
  -5  -5   8        1.23        5.17     10.03 o 
  -4  -5   8       28.56       29.18      9.89 o 
  -3  -5   8      427.56      394.05     17.30 o 
  -2  -5   8       17.98       26.09      7.10 o 
  -1  -5   8      879.31      876.53     26.82 o 
   0  -5   8        0.02        4.17      4.73 o 
   1  -5   8     1734.51     1728.93     41.09 o 
   2  -5   8      573.94      556.19     18.20 o 
   3  -5   8      117.20      112.89     10.61 o 
   4  -5   8      102.62      142.83     12.84 o 
   5  -5   8      818.81      753.66     32.53 o 
   6  -5   8       14.50       19.68     13.04 o 
   7  -5   8      145.33      157.79     23.56 o 
   8  -5   8       51.87       57.36     18.87 o 
   9  -5   8       69.91       51.65     25.68 o 
  -8  -4   8      162.03      225.97     27.56 o 
  -7  -4   8        1.32        2.75     12.55 o 
  -6  -4   8      244.52      284.83     28.67 o 
  -5  -4   8       25.11       26.13      9.24 o 
  -4  -4   8      841.13      867.59     25.05 o 
  -3  -4   8       60.82       68.61     15.13 o 
  -2  -4   8      774.34      750.58     23.49 o 
  -1  -4   8      102.38      125.92      9.31 o 
   0  -4   8      100.47       96.50      8.88 o 
   1  -4   8     1220.78     1306.62     26.73 o 
   2  -4   8       90.01       82.83      8.54 o 
   3  -4   8      787.92      738.67     23.33 o 
   4  -4   8     1378.14     1376.75     29.76 o 
   5  -4   8      393.48      410.61     18.48 o 
   6  -4   8      145.91      138.58     16.41 o 
   7  -4   8      572.59      605.59     44.64 o 
   8  -4   8      114.54      140.76     23.73 o 
   9  -4   8       23.30       22.68     21.03 o 
  10  -4   8       38.60       39.88     25.16 o 
  -8  -3   8       28.99       42.80     15.24 o 
  -7  -3   8       32.35       33.12     13.84 o 
  -6  -3   8       24.42       29.60     13.57 o 
  -5  -3   8       85.56       92.27      7.08 o 
  -4  -3   8     1069.34     1071.78     28.80 o 
  -3  -3   8      822.34      842.74     23.62 o 
  -2  -3   8       20.01       16.71      5.15 o 
  -1  -3   8        7.45       20.66      5.20 o 
   0  -3   8      109.00       95.48      9.13 o 
   1  -3   8       12.61       10.69      4.58 o 
   2  -3   8       49.57       36.07      5.96 o 
   3  -3   8     2114.89     2105.42     38.01 o 
   4  -3   8        7.51        8.34      5.96 o 
   5  -3   8      187.09      145.13     12.36 o 
   6  -3   8     1394.69     1357.02     39.51 o 
   7  -3   8        0.09       12.33     10.60 o 
   8  -3   8      258.68      229.78     33.36 o 
   9  -3   8        5.42       -5.23     13.39 o 
  10  -3   8       40.96       35.06     24.36 o 
  -9  -2   8       27.35        7.06     11.83 o 
  -8  -2   8       26.39       16.01     12.42 o 
  -7  -2   8      118.81      115.70     17.16 o 
  -6  -2   8       10.93        4.70      7.16 o 
  -5  -2   8      425.78      430.75     17.20 o 
  -4  -2   8      118.41      122.69      7.66 o 
  -3  -2   8       46.21       48.99      5.61 o 
  -2  -2   8      454.66      439.69     13.46 o 
  -1  -2   8      489.37      547.27     16.77 o 
   0  -2   8      673.55      678.27     19.64 o 
   1  -2   8        1.71       -2.23      3.98 o 
   2  -2   8       22.40       11.67      4.84 o 
   3  -2   8      214.87      229.96     10.65 o 
   4  -2   8       92.28       87.65      9.18 o 
   5  -2   8        3.11        3.10      6.82 o 
   6  -2   8       15.67       35.68     10.15 o 
   7  -2   8       81.31      101.39     14.46 o 
   8  -2   8      106.57      202.14     25.14 o 
   9  -2   8       89.94       62.63     18.87 o 
  10  -2   8      203.35      178.00     60.47 o 
  -9  -1   8        0.00       -3.89     10.40 o 
  -8  -1   8      174.77      200.08     19.58 o 
  -7  -1   8       74.41       76.80     12.53 o 
  -6  -1   8       21.54       15.64      5.17 o 
  -5  -1   8      407.15      379.27     14.37 o 
  -4  -1   8     1125.54     1176.52     26.18 o 
  -3  -1   8       33.07       30.07      4.51 o 
  -2  -1   8       26.64       26.11      4.66 o 
  -1  -1   8      562.67      604.11     17.10 o 
   0  -1   8      368.46      365.71     12.44 o 
   1  -1   8      481.21      477.14     13.18 o 
   2  -1   8      468.58      448.20     15.37 o 
   3  -1   8      160.80      171.04      9.23 o 
   4  -1   8     9014.10     8891.64    123.16 o 
   5  -1   8      666.42      627.86     18.74 o 
   6  -1   8       52.00       51.01     11.45 o 
   7  -1   8       13.94       16.58      9.38 o 
   8  -1   8      566.52      576.29     34.85 o 
   9  -1   8       99.65       84.00     26.11 o 
  10  -1   8        1.73       14.31     14.94 o 
  11  -1   8      179.14      165.76     25.33 o 
  -9   0   8      153.62      194.94     18.75 o 
  -8   0   8      641.86      697.95     33.78 o 
  -7   0   8      377.04      397.78     24.82 o 
  -6   0   8       75.92       59.22      5.93 o 
  -5   0   8      172.14      179.33      9.89 o 
  -4   0   8        0.63        9.71      4.49 o 
  -3   0   8       10.28        5.73      3.26 o 
  -2   0   8       25.65       30.30      4.59 o 
  -1   0   8      250.29      248.61      9.21 o 
   0   0   8     2134.25     2004.54     33.57 o 
   1   0   8     3544.90     3592.12     53.94 o 
   2   0   8      675.19      572.49     16.84 o 
   3   0   8        1.61       13.84      5.01 o 
   4   0   8    27413.15    27752.21    356.88 o 
   5   0   8      246.13      263.58     12.64 o 
   6   0   8      398.71      416.85     18.96 o 
   7   0   8      256.23      276.61     18.49 o 
   8   0   8      136.18      151.56     16.58 o 
   9   0   8      196.33      242.73     20.82 o 
  10   0   8       80.58      100.75     26.54 o 
  11   0   8      212.89      188.49     78.11 o 
  -8   1   8        2.80       -3.57     11.42 o 
  -7   1   8     1375.15     1297.70     39.32 o 
  -6   1   8      910.83      877.55     33.71 o 
  -5   1   8       14.26       13.69      6.70 o 
  -4   1   8      433.53      416.54     13.78 o 
  -3   1   8      267.08      307.46     14.57 o 
  -2   1   8      605.13      605.93     14.43 o 
  -1   1   8      179.08      164.26      7.65 o 
   0   1   8     1417.14     1471.30     28.66 o 
   1   1   8      217.95      134.99      6.91 o 
   2   1   8     8658.01     8637.19    118.65 o 
   3   1   8      498.44      532.91     14.74 o 
   4   1   8    24175.57    23961.61    310.29 o 
   5   1   8      482.75      433.21     15.19 o 
   6   1   8       51.87       43.18      8.40 o 
   7   1   8      192.79      191.41     15.80 o 
   8   1   8      158.91      234.65     24.53 o 
   9   1   8       35.67       72.04     17.78 o 
  10   1   8      157.97      116.17     27.21 o 
  11   1   8        2.81        3.17     18.34 o 
  -9   2   8      203.34      175.21     25.02 o 
  -8   2   8       29.04       21.02     11.97 o 
  -7   2   8     1330.97     1210.47     39.58 o 
  -6   2   8      795.98      779.55     31.72 o 
  -5   2   8      143.32      139.12     15.67 o 
  -4   2   8     1204.68     1223.78     27.96 o 
  -3   2   8      364.48      351.07     12.56 o 
  -2   2   8       39.91       44.63      4.23 o 
  -1   2   8      432.20      456.42     15.21 o 
   0   2   8      439.96      507.91     14.34 o 
   1   2   8     5490.42     5458.40     72.44 o 
   2   2   8     3019.86     3080.34     44.76 o 
   3   2   8      407.53      398.48     12.31 o 
   4   2   8    10977.04    10540.21    142.03 o 
   5   2   8      677.06      677.55     22.11 o 
   6   2   8        0.04        3.36      6.45 o 
   7   2   8      711.25      688.13     23.97 o 
   8   2   8      185.93      184.62     15.70 o 
   9   2   8     1115.56      991.99     95.32 o 
  10   2   8        4.04        7.27     16.18 o 
  11   2   8       40.57       27.48     21.29 o 
  -9   3   8       90.51       89.07     21.06 o 
  -8   3   8        5.80        4.20     10.90 o 
  -7   3   8       22.15       17.54     10.55 o 
  -6   3   8      680.57      670.69     76.61 o 
  -5   3   8     1479.11     1556.32     47.04 o 
  -4   3   8      713.77      684.66     34.51 o 
  -3   3   8     2805.38     2813.35     41.32 o 
  -2   3   8      652.77      683.16     14.16 o 
  -1   3   8      136.84      122.45      6.61 o 
   0   3   8      557.80      565.37     15.41 o 
   1   3   8      270.13      309.26      9.63 o 
   2   3   8     1060.23     1136.95     18.99 o 
   3   3   8      866.54      839.06     18.60 o 
   4   3   8     1517.90     1463.55     41.65 o 
   5   3   8        1.76       -0.44      5.02 o 
   6   3   8      110.29       86.69     10.68 o 
   7   3   8      797.11      814.35     30.47 o 
   8   3   8       58.40       45.34     13.31 o 
   9   3   8       36.47       50.73     15.01 o 
  10   3   8       38.10       40.43     19.30 o 
  11   3   8      220.79      155.77     31.27 o 
  -9   4   8       79.04       64.90     20.92 o 
  -8   4   8       39.66       43.86     16.66 o 
  -7   4   8      141.35      102.42     17.29 o 
  -6   4   8      344.25      321.79     26.36 o 
  -5   4   8     1089.49     1121.49     45.77 o 
  -4   4   8        2.06       -0.42      2.98 o 
  -3   4   8     1323.32     1228.16     22.30 o 
  -2   4   8      324.15      321.20      8.56 o 
  -1   4   8      373.45      324.23      9.82 o 
   0   4   8      884.46      720.02     18.92 o 
   1   4   8     1883.66     1885.57     29.83 o 
   2   4   8      859.76      712.70     19.60 o 
   3   4   8      921.47      854.09     16.32 o 
   4   4   8       82.37       84.15      7.54 o 
   5   4   8       36.60       53.00      6.82 o 
   6   4   8        0.55        3.74      5.54 o 
   7   4   8      442.81      470.83     19.09 o 
   8   4   8      249.06      250.15     24.64 o 
   9   4   8        9.86       -2.09     14.44 o 
  10   4   8      548.44      465.63     43.55 o 
  11   4   8        3.11      -23.20     18.30 o 
  -9   5   8       31.85       16.21      9.42 o 
  -8   5   8      163.29      160.34     30.12 o 
  -7   5   8      804.06      790.27     39.47 o 
  -6   5   8      912.02      805.98     28.89 o 
  -5   5   8       98.86      127.84     15.56 o 
  -4   5   8      334.17      334.47     10.86 o 
  -3   5   8      158.58      131.32      6.19 o 
  -2   5   8      315.73      320.16      9.22 o 
  -1   5   8      598.94      570.79     14.29 o 
   0   5   8      645.61      569.63     14.69 o 
   1   5   8       12.07        8.00      4.05 o 
   2   5   8     2584.45     2481.41     33.49 o 
   3   5   8     1571.61     1504.02     25.08 o 
   4   5   8       29.47       24.39      5.16 o 
   5   5   8      281.20      291.68     11.18 o 
   6   5   8      115.84      124.27      8.90 o 
   7   5   8      267.99      279.49     16.64 o 
   8   5   8      303.48      272.21     22.98 o 
   9   5   8      410.87      357.76     37.60 o 
  10   5   8      121.47      135.39     28.85 o 
  11   5   8       76.03       65.01     18.04 o 
  -9   6   8       52.33       62.42     12.50 o 
  -8   6   8      318.26      339.35     21.02 o 
  -7   6   8      835.66      783.32     31.88 o 
  -6   6   8      275.05      301.20     47.16 o 
  -5   6   8      126.46       97.86      8.20 o 
  -4   6   8      305.62      293.16     11.35 o 
  -3   6   8       22.95       32.18      4.21 o 
  -2   6   8       39.22       42.72      4.61 o 
  -1   6   8      104.95      104.71      6.99 o 
   0   6   8      145.87      118.72      7.64 o 
   1   6   8     1355.13     1326.92     22.06 o 
   2   6   8     1072.32      955.73     16.48 o 
   3   6   8     1082.62      965.55     18.49 o 
   4   6   8      215.21      206.60      9.18 o 
   5   6   8      871.42      867.44     18.83 o 
   6   6   8        0.45       16.48      5.46 o 
   7   6   8      316.99      332.16     21.83 o 
   8   6   8        3.84        8.33      9.73 o 
   9   6   8       67.99       73.03     16.99 o 
  10   6   8       18.67       31.43     14.51 o 
  11   6   8      356.96      332.71     30.05 o 
  -9   7   8       26.82       16.84     11.39 o 
  -8   7   8      166.26      177.22     23.21 o 
  -7   7   8      816.19      742.18     32.84 o 
  -6   7   8      208.91      203.07     18.41 o 
  -5   7   8      473.15      480.85     24.72 o 
  -4   7   8     1328.01     1390.98     25.13 o 
  -3   7   8       97.69       95.03      6.90 o 
  -2   7   8      985.00      975.55     19.09 o 
  -1   7   8      881.24      918.74     20.94 o 
   0   7   8      195.90      220.46      9.50 o 
   1   7   8     1068.80     1124.75     32.55 o 
   2   7   8       35.18       32.33      5.36 o 
   3   7   8     1821.82     1737.37     26.06 o 
   4   7   8     2234.09     2208.21     31.09 o 
   5   7   8       11.09       17.21      4.58 o 
   6   7   8     1318.92     1329.78     33.34 o 
   7   7   8      254.59      251.07     19.74 o 
   8   7   8      296.73      322.74     25.57 o 
   9   7   8       66.73       36.66     19.33 o 
  10   7   8      106.02       96.71     19.90 o 
  -8   8   8        0.04        5.39     11.22 o 
  -7   8   8       96.81      103.38     19.53 o 
  -6   8   8       11.97       17.63     11.13 o 
  -5   8   8      377.23      422.13     31.97 o 
  -4   8   8     3569.73     3396.20     60.02 o 
  -3   8   8        0.38        8.97      4.53 o 
  -2   8   8      406.14      360.15     15.08 o 
  -1   8   8      903.51      921.84     19.67 o 
   0   8   8       76.64      105.12      7.53 o 
   1   8   8        4.67       -7.73      3.86 o 
   2   8   8       75.24       68.00      6.11 o 
   3   8   8      228.90      205.63      8.80 o 
   4   8   8     1530.57     1564.01     25.67 o 
   5   8   8        2.62        2.58      4.66 o 
   6   8   8      360.09      390.72     23.01 o 
   7   8   8      760.23      741.77     31.57 o 
   8   8   8       25.00       17.65     12.46 o 
   9   8   8      636.30      587.19     33.63 o 
  10   8   8       63.69       45.46     17.17 o 
  -8   9   8       14.10       20.99     13.12 o 
  -7   9   8        4.62        5.49     11.90 o 
  -6   9   8      148.94      145.07     24.17 o 
  -5   9   8        0.56       -1.87      6.50 o 
  -4   9   8     3378.84     3153.01     91.24 o 
  -3   9   8      804.52      854.63     28.46 o 
  -2   9   8      622.26      666.82     20.80 o 
  -1   9   8      489.73      508.47     16.35 o 
   0   9   8       59.23       46.86      7.25 o 
   1   9   8      222.21      210.65      9.70 o 
   2   9   8      136.72      127.13      8.18 o 
   3   9   8       80.03       71.53      6.64 o 
   4   9   8      106.69      129.34      8.53 o 
   5   9   8        2.03       -3.16      6.47 o 
   6   9   8      122.47      132.44     15.53 o 
   7   9   8      676.11      691.12     36.15 o 
   8   9   8       11.06        3.12     24.46 o 
   9   9   8      932.50      967.41     74.24 o 
  10   9   8       17.33       30.22     15.07 o 
  -8  10   8        1.55        3.75     12.43 o 
  -7  10   8      164.35      132.26     19.90 o 
  -6  10   8      127.32      104.89     18.34 o 
  -5  10   8      349.94      361.76     34.65 o 
  -4  10   8     1742.85     1514.28     51.38 o 
  -3  10   8      736.77      707.99     33.62 o 
  -2  10   8      109.69      135.81     12.82 o 
  -1  10   8     1163.35     1053.34     24.78 o 
   0  10   8       28.22       12.53      6.64 o 
   1  10   8      658.66      623.28     18.66 o 
   2  10   8       19.49       22.84      6.07 o 
   3  10   8        4.27       12.20      5.38 o 
   4  10   8      376.91      366.12     13.06 o 
   5  10   8       14.95        5.74      7.35 o 
   6  10   8      278.20      289.44     20.28 o 
   7  10   8       12.71      -11.20     13.87 o 
   8  10   8      144.24      161.36     22.81 o 
   9  10   8      415.42      349.81     43.44 o 
  -7  11   8        3.63      -14.70     11.30 o 
  -6  11   8      142.29      118.35     14.47 o 
  -5  11   8       34.46       10.43      9.74 o 
  -4  11   8       74.26       52.47     14.35 o 
  -3  11   8       42.24       25.46     11.60 o 
  -2  11   8       16.71        8.69     11.45 o 
  -1  11   8      801.92      807.68     27.34 o 
   0  11   8       10.87       11.42      7.52 o 
   1  11   8     1514.98     1555.98     29.29 o 
   2  11   8      821.31      819.91     21.56 o 
   3  11   8      679.60      682.72     29.21 o 
   4  11   8     1492.16     1479.40     40.67 o 
   5  11   8      939.89      946.34     41.95 o 
   6  11   8       19.59       25.28     10.64 o 
   7  11   8        0.50        3.28     12.12 o 
   8  11   8      182.63      184.11     22.64 o 
   9  11   8       22.76        1.05     43.71 o 
  -7  12   8        0.21       10.76     13.73 o 
  -6  12   8      642.11      617.30     29.01 o 
  -5  12   8       38.18       22.88     11.65 o 
  -4  12   8       36.09       13.97     12.56 o 
  -3  12   8        9.11       -1.27     11.72 o 
  -2  12   8      124.89       96.53     18.04 o 
  -1  12   8      188.63      189.30     18.12 o 
   0  12   8      898.65      880.42     30.15 o 
   1  12   8        0.01        9.15      7.66 o 
   2  12   8     1675.90     1632.53     33.12 o 
   3  12   8     2107.87     2091.18     46.57 o 
   4  12   8     1474.75     1402.40     48.60 o 
   5  12   8      383.65      397.05     24.44 o 
   6  12   8       36.04       42.00     21.43 o 
   7  12   8      102.44       68.09     17.27 o 
   8  12   8       36.18       28.13     22.21 o 
  -6  13   8      327.32      374.36     28.45 o 
  -5  13   8      249.81      262.04     22.06 o 
  -4  13   8      138.38      137.58     18.37 o 
  -3  13   8      153.78      133.36     20.99 o 
  -2  13   8      204.93      204.23     23.42 o 
  -1  13   8      124.15      138.93     17.04 o 
   0  13   8        1.98       -3.47     11.02 o 
   1  13   8       79.77       75.69     12.56 o 
   2  13   8      231.41      247.84     16.95 o 
   3  13   8        2.18      -15.38     11.20 o 
   4  13   8      640.27      665.77     51.95 o 
   5  13   8       15.20       25.77     18.79 o 
   6  13   8      218.08      163.30     40.04 o 
   7  13   8      113.60      106.59     36.03 o 
   8  13   8       57.89       54.95     20.79 o 
  -5  14   8       38.13       47.98     15.17 o 
  -4  14   8       93.56       89.77     16.94 o 
  -3  14   8        1.32       32.82     18.06 o 
  -2  14   8      913.60      963.02     44.00 o 
  -1  14   8       30.91       22.51     13.05 o 
   0  14   8       21.97       48.45     14.93 o 
   1  14   8      328.85      320.18     19.35 o 
   2  14   8       29.63       37.28     16.03 o 
   3  14   8        2.30       -7.67     12.47 o 
   4  14   8      279.89      353.08     55.34 o 
   5  14   8       20.70        6.64     30.69 o 
   6  14   8       86.70       89.48     22.54 o 
   7  14   8       36.03       49.21     85.84 o 
  -4  15   8        0.44       -9.73     12.34 o 
  -3  15   8       50.02       51.75     18.75 o 
  -2  15   8      339.72      400.12     36.26 o 
  -1  15   8       61.58       41.02     15.04 o 
   0  15   8       80.44       90.12     17.75 o 
   1  15   8       14.32       34.89     16.32 o 
   2  15   8        0.15        0.46     12.57 o 
   3  15   8      278.04      261.99     35.60 o 
   4  15   8      325.88      391.90     82.78 o 
   5  15   8      107.90      102.48     42.37 o 
   6  15   8        4.05        7.98     60.21 o 
  -2  16   8       32.04       63.32     31.20 o 
  -1  16   8      390.91      430.13     25.72 o 
   0  16   8      290.77      343.93     27.20 o 
   1  16   8      326.98      357.34     31.72 o 
   2  16   8        0.35      -31.17     25.75 o 
   3  16   8       33.12       75.35     83.22 o 
   4  16   8      406.07      518.77    120.58 o 
  -1 -11   9      419.27      400.19     37.41 o 
   2 -11   9       42.72       46.97     28.09 o 
   3 -11   9       51.58       37.76     28.60 o 
   3 -10   9      787.11      816.17     62.63 o 
   5 -10   9      235.17      240.62     43.94 o 
  -3  -9   9        1.26       33.91     59.16 o 
  -2  -9   9       74.90       69.34     19.19 o 
  -1  -9   9       67.02      102.25     22.73 o 
   0  -9   9      739.66      760.17     47.13 o 
   1  -9   9      115.33      127.80     17.80 o 
   3  -9   9      415.06      390.24     33.87 o 
   4  -9   9       95.04       83.58     29.60 o 
   5  -9   9      478.53      436.22     35.77 o 
   6  -9   9       37.58       16.14     18.98 o 
  -5  -8   9      691.50      675.96     39.31 o 
  -4  -8   9        5.41        6.69     14.11 o 
  -3  -8   9      125.36      101.91     34.40 o 
  -2  -8   9      177.44      206.07     25.26 o 
  -1  -8   9       27.35       37.23     20.54 o 
   0  -8   9       23.53       52.07     14.61 o 
   1  -8   9       49.99       50.03     24.99 o 
   4  -8   9       90.16       97.34     20.61 o 
   5  -8   9      248.60      279.37     49.58 o 
   6  -8   9       99.70       80.25     22.01 o 
   7  -8   9        9.35       13.83     17.67 o 
  -6  -7   9        1.84        9.08     12.94 o 
  -5  -7   9       10.41        6.20     15.13 o 
  -4  -7   9     1230.17     1208.95     84.01 o 
  -3  -7   9       70.88       55.90     16.36 o 
  -2  -7   9     2107.45     2158.47     57.60 o 
  -1  -7   9        0.03       -4.36      8.59 o 
   0  -7   9      638.97      620.79     32.39 o 
   1  -7   9        2.08       -0.33      8.77 o 
   2  -7   9      609.42      563.41     25.96 o 
   3  -7   9        3.92       13.61     14.55 o 
   4  -7   9       57.82       30.49     15.54 o 
   5  -7   9      195.49      183.54     24.63 o 
   6  -7   9       11.41       30.68     17.22 o 
   7  -7   9      419.08      490.71     37.34 o 
   8  -7   9       39.62       44.42     20.48 o 
  -7  -6   9       32.73       26.86     18.73 o 
  -6  -6   9       58.04       40.36     13.42 o 
  -5  -6   9       83.52       96.54     25.98 o 
  -4  -6   9     1168.74     1176.69     49.16 o 
  -3  -6   9       96.52      113.11     13.67 o 
  -2  -6   9      482.93      467.07     30.63 o 
  -1  -6   9       17.01       11.99      9.06 o 
   0  -6   9       23.75       28.25     10.36 o 
   1  -6   9      236.55      247.44     15.80 o 
   2  -6   9      333.70      336.95     18.27 o 
   3  -6   9     1341.82     1303.27     34.55 o 
   4  -6   9      551.97      552.16     25.57 o 
   5  -6   9      193.41      217.19     25.28 o 
   6  -6   9       62.20      100.37     41.07 o 
   7  -6   9      173.24      245.48     32.91 o 
   8  -6   9        0.85       -0.64     15.21 o 
  -7  -5   9        0.31        2.00     13.55 o 
  -6  -5   9        0.47       10.26      9.89 o 
  -5  -5   9       56.03       67.44     14.42 o 
  -4  -5   9      500.52      508.31     29.18 o 
  -3  -5   9      820.24      795.35     28.87 o 
  -2  -5   9      857.78      815.24     29.38 o 
  -1  -5   9      686.91      694.79     27.22 o 
   0  -5   9        2.85       14.02      8.39 o 
   1  -5   9      472.07      479.38     17.85 o 
   2  -5   9      317.90      348.07     15.46 o 
   3  -5   9      329.65      351.72     27.33 o 
   4  -5   9       15.70        3.48     11.22 o 
   5  -5   9       58.77       65.39     15.73 o 
   6  -5   9      208.63      246.35     40.14 o 
   7  -5   9        7.50      -12.80     14.23 o 
   8  -5   9      145.94      158.89     25.07 o 
   9  -5   9        0.01        7.37     18.59 o 
  -8  -4   9        2.82        6.70     13.83 o 
  -7  -4   9      243.45      228.17     28.15 o 
  -6  -4   9      309.61      286.53     31.11 o 
  -5  -4   9      734.57      714.64     34.03 o 
  -4  -4   9      324.49      327.84     18.17 o 
  -3  -4   9        3.52       11.60      6.97 o 
  -2  -4   9        0.01       12.37      7.69 o 
  -1  -4   9      106.14      159.26     13.53 o 
   0  -4   9       35.25       39.85     12.21 o 
   1  -4   9       22.77       28.10      6.89 o 
   2  -4   9       17.45       16.86      6.86 o 
   3  -4   9      232.84      254.50     13.02 o 
   4  -4   9      425.53      435.86     17.08 o 
   5  -4   9        5.00        0.18      8.88 o 
   6  -4   9      121.56      140.31     16.73 o 
   7  -4   9       18.84        7.01     17.34 o 
   8  -4   9        3.51       11.38     16.60 o 
   9  -4   9        3.80       23.45     16.93 o 
  -8  -3   9        7.15       12.65     13.17 o 
  -7  -3   9        2.63        7.01     11.90 o 
  -6  -3   9     1099.63     1037.71     55.69 o 
  -5  -3   9      132.54      161.32      9.77 o 
  -4  -3   9      321.76      306.89     16.50 o 
  -3  -3   9      415.62      429.26     17.09 o 
  -2  -3   9     1210.18     1227.81     31.62 o 
  -1  -3   9      169.37      181.29     13.91 o 
   0  -3   9       59.93       65.65      8.53 o 
   1  -3   9       20.64       17.08      5.43 o 
   2  -3   9       13.26       14.87      5.99 o 
   3  -3   9      120.22      113.80      9.44 o 
   4  -3   9       65.52       56.46      8.57 o 
   5  -3   9       97.21       95.55     11.37 o 
   6  -3   9       41.80       20.94     11.68 o 
   7  -3   9      169.18      170.97     17.80 o 
   8  -3   9      345.41      349.60     26.64 o 
   9  -3   9        3.85       19.54     13.31 o 
  10  -3   9       63.03       44.77     24.50 o 
  -8  -2   9      194.46      182.55     22.14 o 
  -7  -2   9        2.08       18.41     11.71 o 
  -6  -2   9     1372.06     1327.21     61.98 o 
  -5  -2   9      522.63      564.40     23.12 o 
  -4  -2   9      103.00      119.80      8.42 o 
  -3  -2   9      670.35      675.26     17.51 o 
  -2  -2   9      788.30      911.30     23.50 o 
  -1  -2   9      209.06      241.96     12.03 o 
   0  -2   9        7.15        0.17      4.64 o 
   1  -2   9       85.03       92.42      7.32 o 
   2  -2   9       12.30        8.30      5.25 o 
   3  -2   9      962.51      918.11     23.67 o 
   4  -2   9       55.49       73.28      9.63 o 
   5  -2   9       58.92       76.47     11.21 o 
   6  -2   9      995.78      976.24     33.64 o 
   7  -2   9       80.71       91.32     16.92 o 
   8  -2   9      384.29      483.66     45.73 o 
   9  -2   9       22.27       44.15     15.75 o 
  10  -2   9       50.65       47.55     19.61 o 
  -9  -1   9      120.81      126.44     18.40 o 
  -8  -1   9       45.14       44.61     12.63 o 
  -7  -1   9       67.87       80.28     14.33 o 
  -6  -1   9       28.50       25.54      8.16 o 
  -5  -1   9      724.01      774.66     26.40 o 
  -4  -1   9     1549.44     1595.68     38.22 o 
  -3  -1   9       35.49       30.67      5.23 o 
  -2  -1   9     2274.28     2260.64     39.66 o 
  -1  -1   9     1401.65     1355.61     30.21 o 
   0  -1   9       12.13       16.54      6.56 o 
   1  -1   9      739.68      778.69     18.94 o 
   2  -1   9        0.32       -9.18      4.59 o 
   3  -1   9        0.09       -1.91      5.11 o 
   4  -1   9      321.93      324.86     14.85 o 
   5  -1   9     1200.26     1194.97     29.27 o 
   6  -1   9       36.76       37.72     11.12 o 
   7  -1   9       14.85       30.34     11.97 o 
   8  -1   9       34.99       66.80     20.01 o 
   9  -1   9       86.66      130.78     32.36 o 
  10  -1   9      454.89      420.57     58.75 o 
  -9   0   9      637.34      611.78     33.60 o 
  -8   0   9      162.32      152.39     15.92 o 
  -7   0   9       51.36       39.05     10.39 o 
  -6   0   9       40.38       44.11      9.05 o 
  -5   0   9       17.18       19.71      7.28 o 
  -4   0   9       91.75       88.84      9.46 o 
  -3   0   9       34.65       29.17      4.67 o 
  -2   0   9     1710.24     1785.06     32.69 o 
  -1   0   9       38.80       24.60      5.68 o 
   0   0   9       27.90       37.07      6.18 o 
   1   0   9      141.58      120.51     10.34 o 
   2   0   9        7.62        7.23      4.52 o 
   3   0   9       50.15       39.04      6.70 o 
   4   0   9       67.21       96.86     14.19 o 
   5   0   9      206.79      194.63     13.68 o 
   6   0   9        5.48       10.36     11.86 o 
   7   0   9      660.08      686.65     34.73 o 
   8   0   9       95.95      100.99     14.55 o 
   9   0   9      328.43      389.99     47.63 o 
  10   0   9      207.57      194.37     67.20 o 
  11   0   9       21.62       21.74     22.16 o 
  -7   1   9       60.46       87.83     20.16 o 
  -6   1   9       56.00       53.37      7.46 o 
  -5   1   9       14.75       14.98      5.73 o 
  -4   1   9      293.26      325.94     16.56 o 
  -3   1   9      731.07      797.50     19.26 o 
  -2   1   9     1695.96     1744.22     41.16 o 
  -1   1   9      462.18      397.33     13.41 o 
   0   1   9      608.58      644.27     16.77 o 
   1   1   9      750.69      650.90     16.33 o 
   2   1   9      262.23      279.80     11.56 o 
   3   1   9     2896.27     2885.16     46.81 o 
   4   1   9       37.77       39.20      7.49 o 
   5   1   9     2892.36     2864.84     48.59 o 
   6   1   9       49.76       45.60      9.29 o 
   7   1   9       37.83       23.07     10.18 o 
   8   1   9       16.73       37.32     10.64 o 
   9   1   9      104.50      132.18     27.61 o 
  10   1   9        7.77       -1.36     18.19 o 
  11   1   9       31.63       52.25     23.92 o 
  -8   2   9      165.61      171.05     22.59 o 
  -7   2   9      654.78      612.80     39.26 o 
  -6   2   9        2.84        4.76      9.60 o 
  -5   2   9      923.77      930.67     34.80 o 
  -4   2   9       44.65       48.27      6.18 o 
  -3   2   9      487.35      511.34     16.40 o 
  -2   2   9       97.90       93.77      9.43 o 
  -1   2   9      706.61      760.66     18.00 o 
   0   2   9     1932.20     1899.64     33.48 o 
   1   2   9       15.73        4.43      4.99 o 
   2   2   9      674.13      630.57     16.21 o 
   3   2   9      994.82     1008.24     22.25 o 
   4   2   9       77.05       80.82      8.22 o 
   5   2   9       25.28       34.93      7.11 o 
   6   2   9        0.03        2.99      5.43 o 
   7   2   9      242.73      211.44     15.43 o 
   8   2   9      210.71      247.14     18.58 o 
   9   2   9       82.07       88.40     19.39 o 
  10   2   9        0.11       -9.55     15.25 o 
  11   2   9      108.30      115.28     29.41 o 
  -9   3   9      144.10      136.31     30.27 o 
  -8   3   9        4.24       16.94     12.63 o 
  -7   3   9      259.33      258.82     24.39 o 
  -6   3   9       10.83       10.32     11.97 o 
  -5   3   9     1148.91     1174.77     40.39 o 
  -4   3   9       30.31       31.03      6.27 o 
  -3   3   9     1281.16     1251.41     25.09 o 
  -2   3   9      170.56      179.80     11.72 o 
  -1   3   9     1218.50     1170.80     30.02 o 
   0   3   9        0.59       -7.33      3.66 o 
   1   3   9      816.92      804.85     18.35 o 
   2   3   9      247.15      266.09     11.29 o 
   3   3   9     1331.87     1426.89     39.50 o 
   4   3   9      139.87      140.95     10.59 o 
   5   3   9       46.11       43.89      8.15 o 
   6   3   9       74.27       81.17      9.38 o 
   7   3   9      488.43      496.97     27.39 o 
   8   3   9       14.55       22.70     10.41 o 
   9   3   9      364.90      350.24     31.27 o 
  10   3   9        2.63      -22.36     15.21 o 
  11   3   9        8.59       18.14     18.89 o 
  -9   4   9       56.18       80.49     21.10 o 
  -8   4   9       35.64        9.72     12.87 o 
  -7   4   9      606.41      574.87     38.81 o 
  -6   4   9      123.43      164.63     25.97 o 
  -5   4   9     1470.48     1451.42     46.50 o 
  -4   4   9      175.35      174.62      8.89 o 
  -3   4   9      297.29      258.99     10.45 o 
  -2   4   9        8.50       14.89      4.42 o 
  -1   4   9        0.68       11.91      3.52 o 
   0   4   9       13.23       -4.51      4.48 o 
   1   4   9        0.02       -7.54      3.77 o 
   2   4   9      213.81      235.33      8.55 o 
   3   4   9       31.71        2.84      4.71 o 
   4   4   9      118.53      122.33      9.83 o 
   5   4   9      359.25      353.66     19.30 o 
   6   4   9      304.75      319.40     15.32 o 
   7   4   9      224.87      223.30     14.57 o 
   8   4   9      470.45      524.48     30.14 o 
   9   4   9      463.82      448.37     48.61 o 
  10   4   9        5.92       47.36     35.24 o 
  11   4   9        1.08       23.76     25.29 o 
  -9   5   9        0.72        4.36     16.39 o 
  -8   5   9      152.74      119.30     22.74 o 
  -7   5   9      271.24      279.15     32.24 o 
  -6   5   9      856.66      796.61     29.24 o 
  -5   5   9     1187.50     1155.12     27.49 o 
  -4   5   9      342.35      313.92     12.75 o 
  -3   5   9      119.68      117.00      7.89 o 
  -2   5   9       25.01       11.24      3.88 o 
  -1   5   9      342.82      307.97     10.53 o 
   0   5   9      208.73      171.97      8.89 o 
   1   5   9       63.89       43.15      5.92 o 
   2   5   9        0.99       -0.08      3.81 o 
   3   5   9       83.83       76.69      6.85 o 
   4   5   9       11.52        7.04      4.62 o 
   5   5   9        8.85       13.71      5.06 o 
   6   5   9      169.13      161.41     10.23 o 
   7   5   9      189.84      218.87     16.08 o 
   8   5   9      159.48      166.49     21.39 o 
   9   5   9      284.00      268.30     33.50 o 
  10   5   9       95.48       61.90     23.86 o 
  11   5   9       17.30       -1.12     14.46 o 
  -9   6   9       49.49       51.40     12.31 o 
  -8   6   9        5.06       13.09      9.55 o 
  -7   6   9       34.58       32.77     10.99 o 
  -6   6   9      169.82      197.59     19.31 o 
  -5   6   9       39.04       39.45      7.74 o 
  -4   6   9      246.61      253.05     18.98 o 
  -3   6   9       16.61       24.26      4.10 o 
  -2   6   9      682.13      610.15     14.42 o 
  -1   6   9      103.00       85.18      7.79 o 
   0   6   9       54.02       36.48      5.63 o 
   1   6   9      105.13       74.49      5.77 o 
   2   6   9     1417.47     1438.44     27.81 o 
   3   6   9      150.74      150.65      8.82 o 
   4   6   9       57.96       55.77      6.24 o 
   5   6   9        7.00       10.05      5.05 o 
   6   6   9      210.03      237.93     11.95 o 
   7   6   9       34.78       24.05     12.10 o 
   8   6   9        8.83        8.24     10.75 o 
   9   6   9        0.85       16.56     13.83 o 
  10   6   9        6.16       -5.88     11.15 o 
  -8   7   9        0.33        0.19      9.74 o 
  -7   7   9      125.51      108.93     16.65 o 
  -6   7   9       84.22      101.68     17.56 o 
  -5   7   9      343.18      357.44     28.87 o 
  -4   7   9        3.66       11.41      6.18 o 
  -3   7   9      833.48      849.16     18.94 o 
  -2   7   9      206.21      191.55      9.91 o 
  -1   7   9        5.21        3.84      4.46 o 
   0   7   9      200.44      212.83     10.45 o 
   1   7   9       34.11       24.28      5.21 o 
   2   7   9     1359.45     1295.16     23.05 o 
   3   7   9        4.41        5.60      4.67 o 
   4   7   9      108.53      111.62      7.78 o 
   5   7   9      430.58      464.20     18.36 o 
   6   7   9      328.14      368.64     16.57 o 
   7   7   9       83.35       61.73     11.97 o 
   8   7   9        0.74        0.50     10.75 o 
   9   7   9       30.52       13.07     13.59 o 
  10   7   9        5.50       34.64     26.43 o 
  -8   8   9       27.79        6.63     12.09 o 
  -7   8   9       10.00        2.55     10.66 o 
  -6   8   9       54.79       50.37     16.33 o 
  -5   8   9      476.66      447.14     32.75 o 
  -4   8   9      132.11      140.58      9.80 o 
  -3   8   9       77.98       79.38      7.68 o 
  -2   8   9      214.02      199.44     12.53 o 
  -1   8   9      138.10      142.73     10.45 o 
   0   8   9       16.23        6.50      4.51 o 
   1   8   9      324.30      327.60     10.75 o 
   2   8   9      872.81      850.83     18.13 o 
   3   8   9       14.94       10.47      4.72 o 
   4   8   9      204.02      194.17      8.92 o 
   5   8   9        1.19        4.25      4.41 o 
   6   8   9      243.94      259.43     17.67 o 
   7   8   9      305.71      318.89     21.90 o 
   8   8   9        2.43        2.49     12.16 o 
   9   8   9        0.15        7.70     12.52 o 
  10   8   9      890.34      811.76     49.06 o 
  -8   9   9        3.87        7.45     11.88 o 
  -7   9   9      223.69      185.86     26.43 o 
  -6   9   9        3.22       -4.27     10.35 o 
  -5   9   9      340.65      331.46     30.56 o 
  -4   9   9      197.50      212.42     17.96 o 
  -3   9   9      277.06      302.97     18.65 o 
  -2   9   9      930.49      899.98     31.52 o 
  -1   9   9      246.90      233.34     17.59 o 
   0   9   9        0.56       -6.22      5.44 o 
   1   9   9      602.71      620.41     15.26 o 
   2   9   9      429.94      489.41     14.73 o 
   3   9   9       11.56        8.96      4.39 o 
   4   9   9        9.12       19.45      5.03 o 
   5   9   9      741.25      743.61     20.22 o 
   6   9   9      134.22      103.42     14.92 o 
   7   9   9      894.30      970.81     52.03 o 
   8   9   9      464.00      442.77     39.77 o 
   9   9   9       20.62       -1.24     19.86 o 
  -7  10   9       79.45       34.55     14.35 o 
  -6  10   9       43.16       66.54     16.27 o 
  -5  10   9       22.37       20.90     11.13 o 
  -4  10   9       97.76      126.79     20.77 o 
  -3  10   9      718.35      676.01     32.85 o 
  -2  10   9       36.09       25.76      9.64 o 
  -1  10   9     1163.53     1205.13     30.87 o 
   0  10   9     1223.09     1152.29     26.90 o 
   1  10   9      107.87      104.24      9.14 o 
   2  10   9      771.62      773.75     20.10 o 
   3  10   9      310.25      309.23     13.02 o 
   4  10   9       44.61       47.26      6.86 o 
   5  10   9      302.32      313.50     18.40 o 
   6  10   9       38.10       49.40     12.39 o 
   7  10   9      421.98      472.47     39.76 o 
   8  10   9      400.91      363.25     28.98 o 
   9  10   9      140.91      131.73     21.59 o 
  -7  11   9        1.00      -10.04     19.33 o 
  -6  11   9       80.36      105.18     19.31 o 
  -5  11   9       37.88       19.29     11.85 o 
  -4  11   9       25.60        9.35     11.97 o 
  -3  11   9      214.15      229.05     22.02 o 
  -2  11   9      164.89      165.92     19.62 o 
  -1  11   9       40.68       39.17     12.49 o 
   0  11   9      342.50      377.45     17.64 o 
   1  11   9     1207.32     1198.74     28.13 o 
   2  11   9      436.67      417.24     15.81 o 
   3  11   9      562.06      566.16     17.29 o 
   4  11   9        2.03        0.03      8.99 o 
   5  11   9      246.27      250.59     20.08 o 
   6  11   9      270.69      272.88     29.75 o 
   7  11   9      479.67      450.34     30.75 o 
   8  11   9      386.02      332.80     36.77 o 
   9  11   9      374.29      369.53     41.10 o 
  -6  12   9       10.87        3.54     15.30 o 
  -5  12   9      113.70      108.40     15.94 o 
  -4  12   9       73.87       56.45     15.78 o 
  -3  12   9        7.06        9.63     12.12 o 
  -2  12   9       61.21       44.24     21.24 o 
  -1  12   9      107.30      110.42     19.39 o 
   0  12   9      324.76      352.96     21.46 o 
   1  12   9     2036.39     1959.45     39.61 o 
   2  12   9       81.54       94.58     11.17 o 
   3  12   9      883.15      930.33     28.93 o 
   4  12   9       12.58       26.12     15.21 o 
   5  12   9      222.61      229.16     22.08 o 
   6  12   9        3.48       11.82     16.04 o 
   7  12   9       26.19       10.45     30.88 o 
   8  12   9       11.35        3.61     40.84 o 
  -6  13   9       18.27       20.05     17.00 o 
  -5  13   9       28.85        5.92     15.60 o 
  -4  13   9       32.16       21.67     14.29 o 
  -3  13   9       19.19        6.91     12.58 o 
  -2  13   9       34.95       70.32     25.70 o 
  -1  13   9       28.21       19.83     13.65 o 
   0  13   9      236.13      264.90     21.30 o 
   1  13   9      541.04      546.85     22.24 o 
   2  13   9        9.37        1.90      9.63 o 
   3  13   9       29.28       16.60     11.82 o 
   4  13   9       99.80      153.69     25.88 o 
   5  13   9       28.33       29.32     19.74 o 
   6  13   9       54.01       56.69     26.65 o 
   7  13   9       10.16      -12.67     99.05 o 
   8  13   9      140.86      141.54     40.30 o 
  -5  14   9       14.04        2.51     12.36 o 
  -4  14   9      130.60      142.64     19.48 o 
  -3  14   9       62.90       38.39     18.34 o 
  -2  14   9      669.18      668.77     39.02 o 
  -1  14   9        0.15       19.41     17.28 o 
   0  14   9      148.26      165.98     19.62 o 
   1  14   9        0.03        1.51     10.28 o 
   2  14   9      174.47      156.93     17.25 o 
   3  14   9        2.70        9.74     15.72 o 
   4  14   9       35.73       75.72     37.55 o 
   5  14   9       13.14       39.83     21.48 o 
   6  14   9      164.84      150.29     45.57 o 
   7  14   9       19.73       26.27     38.98 o 
  -4  15   9      183.51      191.63     25.23 o 
  -3  15   9       19.87       10.66     14.53 o 
  -2  15   9      274.62      297.45     35.15 o 
  -1  15   9      303.80      380.66     26.99 o 
   0  15   9       12.55       -3.10     12.70 o 
   1  15   9      218.08      258.10     19.81 o 
   2  15   9       35.22       75.37     17.25 o 
   3  15   9        5.83       -6.38     21.81 o 
   4  15   9       20.02       20.31     39.86 o 
   5  15   9        4.04        9.62     82.56 o 
   6  15   9      221.54      172.41     47.62 o 
  -2  16   9        5.44       14.70     14.49 o 
  -1  16   9      289.60      381.77     28.96 o 
   0  16   9        4.45       16.56     14.75 o 
   1  16   9      217.94      291.82     25.72 o 
   2  16   9       52.29       87.67     23.91 o 
   3  16   9       82.02       94.31     19.08 o 
   4  16   9       68.07       88.98     65.15 o 
   2 -10  10       19.31       19.38     17.98 o 
   3 -10  10      115.91      120.39     32.23 o 
  -1  -9  10      109.00       86.46     28.12 o 
   0  -9  10       21.95       49.53     27.13 o 
   1  -9  10       92.07      120.62     17.98 o 
   2  -9  10        4.67       -4.42     16.22 o 
   3  -9  10       49.09       31.37     19.88 o 
   4  -9  10       29.70       23.90     25.84 o 
   5  -9  10       11.05        0.76     24.45 o 
  -4  -8  10      183.20      169.01     24.33 o 
  -3  -8  10      175.25      186.83     24.78 o 
  -2  -8  10        5.40        5.67     13.32 o 
  -1  -8  10      579.70      640.66     63.39 o 
   0  -8  10      157.50      231.26     55.84 o 
   1  -8  10      556.52      562.02     26.07 o 
   2  -8  10     1053.01     1068.20     43.75 o 
   3  -8  10      238.24      199.40     29.05 o 
   4  -8  10        2.22        7.47     21.69 o 
   5  -8  10      142.60      131.71     28.00 o 
   6  -8  10       63.17       49.76     19.23 o 
  -5  -7  10      261.51      293.44     27.32 o 
  -4  -7  10      149.77      179.71     23.05 o 
  -3  -7  10       18.95       16.47     13.78 o 
  -2  -7  10        3.36       24.27     19.98 o 
  -1  -7  10       32.02       51.86     14.77 o 
   0  -7  10       14.32       20.02     13.19 o 
   1  -7  10       13.01        5.78      9.51 o 
   2  -7  10      122.78      136.41     16.15 o 
   3  -7  10       26.28       56.39     20.12 o 
   4  -7  10        0.49       -4.96     12.63 o 
   5  -7  10      232.02      240.64     40.00 o 
   6  -7  10       57.94       53.04     19.81 o 
   7  -7  10       48.05       43.74     19.68 o 
  -6  -6  10      280.46      271.49     22.68 o 
  -5  -6  10        0.12       -6.04     11.40 o 
  -4  -6  10      723.00      663.33     36.79 o 
  -3  -6  10      584.95      578.06     34.19 o 
  -2  -6  10      103.94       65.09     12.74 o 
  -1  -6  10      252.48      223.45     21.21 o 
   0  -6  10        9.52       22.02     14.13 o 
   1  -6  10        7.07       10.42      9.54 o 
   2  -6  10      594.62      614.45     24.45 o 
   3  -6  10      268.60      283.01     18.78 o 
   4  -6  10      144.89      161.05     17.11 o 
   5  -6  10      271.02      306.49     29.05 o 
   6  -6  10      479.18      511.22     35.46 o 
   7  -6  10       69.17       67.56     21.17 o 
   8  -6  10       52.64       32.90     32.37 o 
  -7  -5  10       20.15       24.75     18.50 o 
  -6  -5  10      257.56      274.54     19.65 o 
  -5  -5  10      569.43      593.11     42.46 o 
  -4  -5  10      186.63      223.60     58.77 o 
  -3  -5  10      357.91      404.46     40.56 o 
  -2  -5  10      186.94      201.80     16.96 o 
  -1  -5  10       18.71       16.79      8.97 o 
   0  -5  10      302.33      339.09     21.01 o 
   1  -5  10       39.02       39.36      8.99 o 
   2  -5  10       20.65       15.74      9.08 o 
   3  -5  10      802.85      779.27     27.82 o 
   4  -5  10      604.51      598.73     26.27 o 
   5  -5  10      193.49      160.72     19.87 o 
   6  -5  10       45.26       41.75     17.55 o 
   7  -5  10        0.36       12.00     15.46 o 
   8  -5  10       76.34      108.67     23.03 o 
   9  -5  10       34.30       43.10     19.71 o 
  -7  -4  10        4.68       17.51     15.86 o 
  -6  -4  10       31.53       28.35     17.03 o 
  -5  -4  10      350.61      402.36     32.04 o 
  -4  -4  10     1312.27     1303.84     41.95 o 
  -3  -4  10      485.72      460.34     21.83 o 
  -2  -4  10      755.13      747.31     28.18 o 
  -1  -4  10      632.17      615.40     25.51 o 
   0  -4  10      379.77      374.81     18.34 o 
   1  -4  10        1.94        4.76      6.25 o 
   2  -4  10       17.90       21.20      7.45 o 
   3  -4  10      320.04      346.17     16.57 o 
   4  -4  10      512.84      536.70     20.59 o 
   5  -4  10       70.31       58.95     12.53 o 
   6  -4  10      564.95      534.77     37.66 o 
   7  -4  10       91.62       81.14     17.31 o 
   8  -4  10      528.88      498.23     53.69 o 
   9  -4  10        8.68       28.06     18.13 o 
  -7  -3  10       59.40       97.60     20.64 o 
  -6  -3  10        4.65       -7.63     11.71 o 
  -5  -3  10      136.89      148.20     13.15 o 
  -4  -3  10     1342.64     1345.11     42.57 o 
  -3  -3  10     3098.05     3063.52     69.31 o 
  -2  -3  10       89.46       84.26     11.23 o 
  -1  -3  10       18.03       23.70      6.94 o 
   0  -3  10      305.95      290.37     15.92 o 
   1  -3  10      676.66      668.34     20.13 o 
   2  -3  10       43.69       52.26      7.84 o 
   3  -3  10     1169.59     1170.12     27.11 o 
   4  -3  10       27.19       18.77      8.27 o 
   5  -3  10      310.53      335.62     19.43 o 
   6  -3  10      591.09      611.93     37.06 o 
   7  -3  10        0.10       17.22     11.85 o 
   8  -3  10      138.50      152.12     23.16 o 
   9  -3  10       62.82       63.31     17.29 o 
  -8  -2  10       37.30       34.44     15.39 o 
  -7  -2  10      470.79      520.85     37.26 o 
  -6  -2  10      332.50      299.06     28.36 o 
  -5  -2  10        0.06        0.98      8.55 o 
  -4  -2  10     1183.31     1239.60     29.75 o 
  -3  -2  10        5.14       13.38      7.27 o 
  -2  -2  10        0.31       11.00      6.09 o 
  -1  -2  10      542.66      555.71     20.42 o 
   0  -2  10      669.72      720.75     33.97 o 
   1  -2  10       26.99       16.37      5.79 o 
   2  -2  10        8.91        9.42      5.85 o 
   3  -2  10      233.91      221.38     17.13 o 
   4  -2  10      125.81      150.28     11.86 o 
   5  -2  10     1323.57     1331.84     36.16 o 
   6  -2  10      660.16      625.10     31.76 o 
   7  -2  10        0.02        1.64     12.56 o 
   8  -2  10       16.04       32.42     26.11 o 
   9  -2  10        5.56       22.42     14.35 o 
  10  -2  10      149.27      154.33     26.70 o 
  -8  -1  10        9.42        8.60     11.49 o 
  -7  -1  10      178.31      209.04     22.57 o 
  -6  -1  10      332.59      269.85     21.68 o 
  -5  -1  10      117.32      131.05     12.94 o 
  -4  -1  10      250.93      260.72     13.07 o 
  -3  -1  10        4.81        3.49      5.29 o 
  -2  -1  10      125.38      167.32     12.57 o 
  -1  -1  10      556.28      579.88     22.84 o 
   0  -1  10      254.25      281.05     17.41 o 
   1  -1  10        0.32      -11.99      6.19 o 
   2  -1  10       97.76       99.03      9.28 o 
   3  -1  10      417.27      425.93     16.02 o 
   4  -1  10     2255.12     2202.77     46.42 o 
   5  -1  10      968.60      947.18     26.39 o 
   6  -1  10     1996.12     1974.46     51.95 o 
   7  -1  10      195.03      206.49     21.64 o 
   8  -1  10       48.02       64.84     17.97 o 
   9  -1  10      106.89       91.17     22.07 o 
  10  -1  10      212.94      178.42     36.11 o 
  -8   0  10        7.08       10.39     10.20 o 
  -7   0  10      187.76      217.99     21.05 o 
  -6   0  10     1423.43     1446.26     40.58 o 
  -5   0  10       23.89       14.12      6.90 o 
  -4   0  10      574.18      549.52     20.48 o 
  -3   0  10     3068.64     3138.06     55.24 o 
  -2   0  10     2162.17     2174.69     38.96 o 
  -1   0  10       23.05       17.57      4.88 o 
   0   0  10        1.58        3.18      4.64 o 
   1   0  10      854.62      800.69     22.65 o 
   2   0  10      790.11      804.23     19.56 o 
   3   0  10      506.75      530.80     16.18 o 
   4   0  10       12.30        8.73      7.05 o 
   5   0  10       25.01       19.72      8.21 o 
   6   0  10        2.24       11.15      9.63 o 
   7   0  10      705.88      751.36     30.17 o 
   8   0  10      375.31      420.03     43.30 o 
   9   0  10      123.07      151.75     25.49 o 
  10   0  10      300.18      313.86     71.18 o 
  -8   1  10        5.17       -0.22      8.03 o 
  -7   1  10       29.49       19.40     21.31 o 
  -6   1  10       24.74       21.20      7.55 o 
  -5   1  10       44.12       58.73      9.12 o 
  -4   1  10      437.60      445.16     20.62 o 
  -3   1  10        0.41        4.70      4.01 o 
  -2   1  10      192.01      189.90     12.07 o 
  -1   1  10      216.50      265.87     11.05 o 
   0   1  10     1411.77     1396.38     30.09 o 
   1   1  10      309.45      296.57     13.64 o 
   2   1  10      691.90      642.62     21.95 o 
   3   1  10      303.05      331.70     13.37 o 
   4   1  10      114.69      115.32      9.51 o 
   5   1  10     2936.94     2925.55     53.63 o 
   6   1  10        6.90       13.82      8.47 o 
   7   1  10      885.68      893.05     32.49 o 
   8   1  10       25.32       33.96     12.19 o 
   9   1  10        0.03        3.20     15.26 o 
  10   1  10      454.57      354.45     59.21 o 
  -8   2  10       70.53       80.50     27.51 o 
  -7   2  10      171.35      175.59     27.49 o 
  -6   2  10       71.58       77.12     13.43 o 
  -5   2  10       77.16       58.04      8.42 o 
  -4   2  10        4.64        5.89      6.12 o 
  -3   2  10     1155.34     1172.04     31.20 o 
  -2   2  10        8.49       10.11      4.31 o 
  -1   2  10      152.41      130.44      8.66 o 
   0   2  10     1218.44     1226.51     25.93 o 
   1   2  10      266.63      258.66     11.75 o 
   2   2  10      903.80      887.40     20.14 o 
   3   2  10        6.18        1.12      5.33 o 
   4   2  10       54.89       64.15      8.10 o 
   5   2  10      126.60      135.78     10.34 o 
   6   2  10      397.20      410.05     17.96 o 
   7   2  10       14.17       24.37     10.38 o 
   8   2  10      137.48      147.07     27.61 o 
   9   2  10       77.32       75.05     20.45 o 
  10   2  10      327.24      321.43     41.39 o 
  -8   3  10      617.23      640.41     40.13 o 
  -7   3  10       61.65       62.90     16.82 o 
  -6   3  10      149.99      150.75     43.26 o 
  -5   3  10      404.01      387.27     24.94 o 
  -4   3  10      509.60      534.05     30.63 o 
  -3   3  10       99.97       94.11      9.63 o 
  -2   3  10      114.51      155.62      8.30 o 
  -1   3  10     1136.90     1190.67     29.63 o 
   0   3  10      162.45      137.87      8.83 o 
   1   3  10     1578.09     1628.71     32.26 o 
   2   3  10     1152.20     1094.22     21.69 o 
   3   3  10      387.33      356.00     13.29 o 
   4   3  10        5.79       10.76      5.40 o 
   5   3  10      168.63      176.94     11.32 o 
   6   3  10       61.27       48.88     11.05 o 
   7   3  10        1.32       14.48      8.24 o 
   8   3  10       45.50       59.34     11.99 o 
   9   3  10      312.50      304.71     35.94 o 
  10   3  10       85.98      123.50     30.56 o 
  11   3  10      134.18      114.84     30.31 o 
  -8   4  10       32.03       66.70     19.45 o 
  -7   4  10      159.16      188.42     22.77 o 
  -6   4  10       93.95       95.82     22.29 o 
  -5   4  10     2008.60     1969.39     50.52 o 
  -4   4  10        1.23        3.94      4.78 o 
  -3   4  10      213.08      190.21     10.32 o 
  -2   4  10      672.63      698.88     17.33 o 
  -1   4  10        0.49       -2.02      3.88 o 
   0   4  10     1170.91     1144.32     24.77 o 
   1   4  10        8.33       -1.84      5.07 o 
   2   4  10      465.96      447.78     13.04 o 
   3   4  10      174.89      171.61      9.34 o 
   4   4  10      225.83      240.43     11.91 o 
   5   4  10       51.80       51.75      8.90 o 
   6   4  10       66.14       73.20      9.45 o 
   7   4  10       36.59       58.09     10.56 o 
   8   4  10      231.41      240.18     23.17 o 
   9   4  10      187.74      136.30     34.44 o 
  10   4  10        3.25       15.03     17.75 o 
  -8   5  10       38.63       26.47     18.16 o 
  -7   5  10      605.05      586.42     99.28 o 
  -6   5  10       91.32       88.52      8.13 o 
  -5   5  10     1214.47     1251.17     35.16 o 
  -4   5  10      234.62      226.15     13.80 o 
  -3   5  10       30.28       41.44      6.64 o 
  -2   5  10       10.14        6.09      4.17 o 
  -1   5  10      248.79      241.97     10.30 o 
   0   5  10     2408.30     2425.97     43.02 o 
   1   5  10     1294.89     1296.92     28.12 o 
   2   5  10      368.40      348.14     11.76 o 
   3   5  10        6.35        6.52      4.39 o 
   4   5  10       70.54       54.57      7.76 o 
   5   5  10      146.44      168.69     10.32 o 
   6   5  10      142.91      155.47     10.48 o 
   7   5  10      987.17     1032.31     33.97 o 
   8   5  10       17.98       32.17     15.87 o 
   9   5  10      251.72      198.99     34.59 o 
  10   5  10        6.76        5.97     17.40 o 
  -8   6  10       20.20       18.08     10.39 o 
  -7   6  10      144.31      119.23     14.35 o 
  -6   6  10      254.17      253.77     21.96 o 
  -5   6  10       22.48       40.42     12.96 o 
  -4   6  10     1163.69     1128.77     33.38 o 
  -3   6  10        0.13        0.12      4.25 o 
  -2   6  10      774.09      751.03     19.00 o 
  -1   6  10      107.99      117.82      9.54 o 
   0   6  10     2283.49     2304.89     42.05 o 
   1   6  10      518.29      560.92     16.01 o 
   2   6  10      675.74      714.66     17.03 o 
   3   6  10      215.82      202.17      9.60 o 
   4   6  10      336.34      328.48     11.78 o 
   5   6  10        0.10        8.18      5.03 o 
   6   6  10       87.93       97.21      8.94 o 
   7   6  10       51.35       41.77     11.34 o 
   8   6  10      335.50      353.98     25.47 o 
   9   6  10        3.97      -14.05     17.71 o 
  10   6  10       38.65       43.89     16.40 o 
  -8   7  10      194.07      193.98     18.68 o 
  -7   7  10       60.31       66.99     13.75 o 
  -6   7  10      119.99      157.63     35.67 o 
  -5   7  10        0.02       -3.17      8.85 o 
  -4   7  10      724.58      730.20     31.91 o 
  -3   7  10      143.23      159.74     10.25 o 
  -2   7  10      160.40      149.31      9.15 o 
  -1   7  10      147.32      129.17     10.43 o 
   0   7  10       44.91       34.53      6.33 o 
   1   7  10     2426.21     2306.38     39.88 o 
   2   7  10      674.29      669.80     16.04 o 
   3   7  10      293.02      278.23     12.00 o 
   4   7  10     1123.18     1080.31     21.23 o 
   5   7  10      124.73      112.45     10.04 o 
   6   7  10      110.62      116.88     11.69 o 
   7   7  10       42.26       56.74     12.09 o 
   8   7  10       79.08       74.86     14.95 o 
   9   7  10       16.17       28.09     13.30 o 
  10   7  10      283.48      315.10     46.32 o 
  -8   8  10       11.77       13.71     12.30 o 
  -7   8  10       88.07       71.03     14.39 o 
  -6   8  10      503.53      477.44     34.46 o 
  -5   8  10       96.33       75.27     17.39 o 
  -4   8  10        1.00       -3.44      6.70 o 
  -3   8  10     1254.94     1258.15     27.09 o 
  -2   8  10       89.46       93.62     10.12 o 
  -1   8  10      576.40      577.02     18.84 o 
   0   8  10       46.78       45.00      7.54 o 
   1   8  10      650.70      610.74     18.27 o 
   2   8  10     1963.16     2000.66     32.08 o 
   3   8  10        3.02        5.90      4.34 o 
   4   8  10      362.06      372.52     11.81 o 
   5   8  10      559.94      573.11     18.81 o 
   6   8  10        0.11        5.93     12.85 o 
   7   8  10       51.31       43.98     13.62 o 
   8   8  10       31.19        8.57     12.08 o 
   9   8  10       78.86       77.93     16.86 o 
  10   8  10        8.06       18.56     13.63 o 
  -7   9  10      199.28      236.04     44.39 o 
  -6   9  10      176.40      179.96     25.00 o 
  -5   9  10      945.52      959.95     81.28 o 
  -4   9  10      343.11      338.94     16.43 o 
  -3   9  10      378.97      372.95     34.05 o 
  -2   9  10      564.11      517.89     19.55 o 
  -1   9  10      672.29      694.38     21.11 o 
   0   9  10      194.87      207.04     12.42 o 
   1   9  10        0.16        0.78      5.88 o 
   2   9  10     1396.50     1347.60     25.73 o 
   3   9  10       30.49       39.13      6.16 o 
   4   9  10      227.86      224.90     10.73 o 
   5   9  10     1039.10     1068.20     30.54 o 
   6   9  10       51.21       47.06     13.70 o 
   7   9  10      167.05      183.80     20.08 o 
   8   9  10       72.37       70.43     16.79 o 
   9   9  10        2.93       -0.93     15.50 o 
  10   9  10       68.03       85.63     19.01 o 
  -7  10  10        0.00        8.04     12.18 o 
  -6  10  10      631.19      667.86     35.72 o 
  -5  10  10      963.49      960.21     33.91 o 
  -4  10  10        0.55       13.23     11.07 o 
  -3  10  10     1182.75     1212.06     45.24 o 
  -2  10  10       65.59       74.40     13.30 o 
  -1  10  10      552.81      559.99     23.45 o 
   0  10  10        6.29       20.45      8.53 o 
   1  10  10      417.37      397.24     17.65 o 
   2  10  10       17.84        7.37      5.31 o 
   3  10  10       86.12       95.56      8.28 o 
   4  10  10        5.05       18.27      5.73 o 
   5  10  10       55.16       81.83     12.37 o 
   6  10  10      155.93      193.16     17.34 o 
   7  10  10       12.47        5.36     17.35 o 
   8  10  10       58.66       36.47     15.21 o 
   9  10  10        9.96        3.41     13.70 o 
  -7  11  10       28.45       25.01     15.31 o 
  -6  11  10       41.16       55.00     15.71 o 
  -5  11  10      317.20      347.08     37.74 o 
  -4  11  10       13.77       16.60     12.63 o 
  -3  11  10      401.78      387.80     43.42 o 
  -2  11  10        6.80        3.89     10.45 o 
  -1  11  10       48.01       37.11     13.69 o 
   0  11  10      270.69      286.33     16.23 o 
   1  11  10       65.97       74.21     10.84 o 
   2  11  10      428.35      432.27     17.70 o 
   3  11  10      871.57      844.04     22.37 o 
   4  11  10      196.04      201.59     18.14 o 
   5  11  10      101.24       98.46     13.22 o 
   6  11  10        6.49        6.14     13.39 o 
   7  11  10      163.59      153.62     33.37 o 
   8  11  10       13.91        1.73     16.96 o 
   9  11  10       45.74       20.11     20.17 o 
  -6  12  10      107.45      117.41     22.01 o 
  -5  12  10       54.12       54.03     16.21 o 
  -4  12  10      366.54      330.14     25.38 o 
  -3  12  10       35.83       30.79     17.88 o 
  -2  12  10       27.30       22.19     12.79 o 
  -1  12  10      365.88      388.64     39.58 o 
   0  12  10      595.35      605.63     31.16 o 
   1  12  10      679.25      691.24     24.33 o 
   2  12  10       33.62       19.03      8.62 o 
   3  12  10       41.70       50.70     13.42 o 
   4  12  10        0.57       -3.89     10.80 o 
   5  12  10       26.67       45.51     11.87 o 
   6  12  10       15.14        6.00     21.59 o 
   7  12  10        9.36       -0.26     44.46 o 
   8  12  10       34.65       11.86     18.69 o 
  -5  13  10      392.34      420.26     28.36 o 
  -4  13  10       26.48       22.83     15.14 o 
  -3  13  10       26.23       29.30     15.14 o 
  -2  13  10       18.43       10.45     16.38 o 
  -1  13  10      154.03      102.40     42.19 o 
   0  13  10      854.94      837.32     37.59 o 
   1  13  10        9.09        4.68     11.89 o 
   2  13  10        7.09        5.83      9.70 o 
   3  13  10       56.24       80.37     12.21 o 
   4  13  10      234.05      248.74     22.22 o 
   5  13  10        3.86      -18.63     13.68 o 
   6  13  10        5.95       29.23     21.79 o 
   7  13  10      433.13      377.95     60.15 o 
  -4  14  10      302.79      329.96     29.14 o 
  -3  14  10        0.66       10.73     15.01 o 
  -2  14  10      165.42      173.79     24.09 o 
  -1  14  10      122.26       73.50     27.20 o 
   0  14  10      133.70      139.91     18.54 o 
   1  14  10      150.73      154.27     19.19 o 
   2  14  10        0.18        2.48     13.10 o 
   3  14  10       37.73       42.64     14.96 o 
   4  14  10       46.23       88.31     15.70 o 
   5  14  10       15.78       47.25     21.77 o 
   6  14  10        4.21        3.40     40.45 o 
   7  14  10       86.07       97.59     61.44 o 
  -3  15  10       43.43       54.73     18.72 o 
  -2  15  10       15.05       21.98     15.84 o 
  -1  15  10       74.18      211.30     48.76 o 
   0  15  10      139.15      132.96     18.98 o 
   1  15  10        7.89       11.28     13.22 o 
   2  15  10        8.39       -0.19     13.77 o 
   3  15  10        0.06       -2.56     13.13 o 
   4  15  10       78.62       53.58     30.11 o 
   5  15  10       53.43       76.60     44.82 o 
  -1  16  10       36.24       11.80     15.39 o 
   0  16  10       80.01       95.11     20.74 o 
   1  16  10       36.36       26.04     14.78 o 
   2  16  10        3.84       12.35     20.26 o 
   3  16  10        0.15        4.25     14.48 o 
   4  16  10        1.90        1.92     27.55 o 
   0  -9  11      853.51      775.38     47.85 o 
   3  -9  11      149.86      173.53     35.35 o 
   4  -9  11       13.01       24.55     23.59 o 
  -3  -8  11      150.49      190.84     26.19 o 
  -2  -8  11      125.05      127.74     23.81 o 
  -1  -8  11      158.96      176.25     49.30 o 
   0  -8  11     1528.67     1418.93     64.65 o 
   3  -8  11       85.20      131.60     24.01 o 
   4  -8  11       11.19       16.83     24.05 o 
   5  -8  11       29.46       41.75     24.18 o 
  -4  -7  11      123.58      106.75     20.99 o 
  -3  -7  11        3.72       17.34     15.11 o 
  -2  -7  11       38.51       21.49     15.88 o 
  -1  -7  11       15.38       42.84     32.20 o 
   0  -7  11     1412.42     1410.44     78.95 o 
   1  -7  11      160.28      166.67     15.65 o 
   2  -7  11       68.12       62.32     13.87 o 
   3  -7  11      139.96      118.94     19.62 o 
   4  -7  11        5.45        0.38     13.27 o 
   5  -7  11       28.88       26.90     34.56 o 
   6  -7  11      122.98       84.95     22.12 o 
  -5  -6  11        0.58        2.79     12.49 o 
  -4  -6  11      400.47      367.19     57.48 o 
  -3  -6  11        1.15        6.82     12.48 o 
  -2  -6  11        0.25       11.41     13.80 o 
  -1  -6  11        1.46      -20.91     11.72 o 
   0  -6  11      978.91      977.19     42.43 o 
   1  -6  11        3.83       12.32     13.64 o 
   2  -6  11        2.40      -10.65     10.47 o 
   3  -6  11      217.96      241.46     23.25 o 
   4  -6  11       30.46       18.21     12.50 o 
   5  -6  11      322.74      353.00     30.78 o 
   6  -6  11      149.97      152.83     25.10 o 
   7  -6  11       26.50       10.33     17.81 o 
  -6  -5  11        0.02       -6.79      9.24 o 
  -5  -5  11      111.73       76.82     17.18 o 
  -4  -5  11        0.00       16.72     12.50 o 
  -3  -5  11       75.32       59.48     16.72 o 
  -2  -5  11       42.64       43.97     27.49 o 
  -1  -5  11      123.73      141.56     18.31 o 
   0  -5  11      205.02      214.28     21.02 o 
   1  -5  11      837.84      810.57     37.39 o 
   2  -5  11       53.14       51.87     11.07 o 
   3  -5  11      785.08      740.67     28.00 o 
   4  -5  11       24.96        3.58     11.59 o 
   5  -5  11      559.90      524.63     30.15 o 
   6  -5  11      217.30      225.61     26.79 o 
   7  -5  11       71.31       47.20     18.98 o 
   8  -5  11      203.98      232.20     32.16 o 
  -6  -4  11      110.94      102.10     23.34 o 
  -5  -4  11      344.95      333.64     22.73 o 
  -4  -4  11      341.94      341.50     53.90 o 
  -3  -4  11      970.69      956.67     36.48 o 
  -2  -4  11      187.04      206.60     16.64 o 
  -1  -4  11        0.38        1.20      8.33 o 
   0  -4  11      281.03      284.93     31.23 o 
   1  -4  11      191.73      190.66     17.05 o 
   2  -4  11       21.80       28.12      9.28 o 
   3  -4  11        8.12       20.26      9.70 o 
   4  -4  11      221.02      223.96     17.14 o 
   5  -4  11        5.50       -7.26      9.80 o 
   6  -4  11      114.81      127.40     17.31 o 
   7  -4  11        2.29        6.63     13.65 o 
   8  -4  11       34.60       63.64     21.02 o 
   9  -4  11       76.82       63.07     21.50 o 
  -7  -3  11        6.92       19.80     16.60 o 
  -6  -3  11        4.89       18.20     16.00 o 
  -5  -3  11      175.22      169.03     28.88 o 
  -4  -3  11        0.36        4.91      8.34 o 
  -3  -3  11     2048.67     2076.57     52.98 o 
  -2  -3  11      223.64      208.71     16.46 o 
  -1  -3  11       21.79       22.86      9.66 o 
   0  -3  11       36.00       54.17      9.37 o 
   1  -3  11      848.20      793.28     27.57 o 
   2  -3  11        5.88        4.23      7.34 o 
   3  -3  11       95.28       93.97     12.47 o 
   4  -3  11      955.21      861.47     25.83 o 
   5  -3  11      143.84      131.94     18.49 o 
   6  -3  11      220.17      203.96     29.49 o 
   7  -3  11       73.13       80.70     15.46 o 
   8  -3  11        0.80        1.11     12.91 o 
   9  -3  11      338.60      348.47     29.70 o 
  -7  -2  11       49.14       44.84     16.72 o 
  -6  -2  11      183.13      222.11     26.54 o 
  -5  -2  11     1119.30     1096.63     46.98 o 
  -4  -2  11       85.00       70.43     10.72 o 
  -3  -2  11     1412.59     1438.10     40.17 o 
  -2  -2  11       52.01       70.43     11.19 o 
  -1  -2  11     1521.87     1532.99     39.18 o 
   0  -2  11       92.15      105.69     11.44 o 
   1  -2  11     1237.43     1197.88     34.23 o 
   2  -2  11      181.28      196.08     12.76 o 
   3  -2  11       75.68       69.23      9.66 o 
   4  -2  11      159.75      191.74     17.46 o 
   5  -2  11      443.58      464.21     25.74 o 
   6  -2  11       68.38       72.31     20.32 o 
   7  -2  11       55.16       78.45     17.31 o 
   8  -2  11      187.06      260.41     33.14 o 
   9  -2  11      364.12      405.60     29.96 o 
  -7  -1  11       62.95       71.35     17.32 o 
  -6  -1  11       38.47       68.97     17.43 o 
  -5  -1  11      140.62      124.49     16.75 o 
  -4  -1  11       17.30       12.68      6.78 o 
  -3  -1  11      196.27      172.35     13.38 o 
  -2  -1  11     1021.32     1011.87     39.48 o 
  -1  -1  11     1564.75     1545.63     38.67 o 
   0  -1  11     1798.24     1760.00     42.70 o 
   1  -1  11      104.80       87.60     10.56 o 
   2  -1  11     1695.33     1624.28     36.49 o 
   3  -1  11      330.16      329.90     15.35 o 
   4  -1  11     1104.20     1060.81     27.97 o 
   5  -1  11        8.86        3.17     10.02 o 
   6  -1  11       29.48       14.24     13.90 o 
   7  -1  11      138.56      139.10     20.27 o 
   8  -1  11        1.14       12.20     18.41 o 
   9  -1  11       56.09       66.90     21.86 o 
  10  -1  11       11.58       18.92     17.55 o 
  -8   0  11      290.15      325.76     26.63 o 
  -7   0  11        8.63       16.19     11.63 o 
  -6   0  11      269.32      345.45     28.30 o 
  -5   0  11       14.55        8.85      9.59 o 
  -4   0  11       52.74       45.47      9.67 o 
  -3   0  11        1.40        3.97      4.96 o 
  -2   0  11       40.20       33.28      7.50 o 
  -1   0  11      163.46      185.78     13.05 o 
   0   0  11      485.10      491.75     19.31 o 
   1   0  11       24.12       21.05      6.84 o 
   2   0  11      269.96      289.56     17.97 o 
   3   0  11       46.89       39.14      7.94 o 
   4   0  11      108.03      113.74     11.07 o 
   5   0  11       93.26      119.36     11.92 o 
   6   0  11      114.93      120.20     16.75 o 
   7   0  11       22.80       10.51     13.33 o 
   8   0  11      196.50      197.69     33.17 o 
   9   0  11        5.94       26.31     17.28 o 
  10   0  11       21.31       59.22     30.21 o 
  -8   1  11      672.10      727.07     36.92 o 
  -7   1  11       45.78       32.39     11.67 o 
  -6   1  11       40.01       40.34     12.23 o 
  -5   1  11      544.47      547.35     23.63 o 
  -4   1  11       79.93       85.01     10.47 o 
  -3   1  11      873.71      930.06     31.66 o 
  -2   1  11      263.80      273.24     12.20 o 
  -1   1  11      919.24      858.52     25.54 o 
   0   1  11      162.36      151.51     10.78 o 
   1   1  11        0.40        7.12      6.02 o 
   2   1  11      209.27      211.94     11.57 o 
   3   1  11       52.55       59.55      8.34 o 
   4   1  11        1.06       10.59      6.89 o 
   5   1  11        0.39        3.67      6.75 o 
   6   1  11     2205.31     2269.71     51.64 o 
   7   1  11      207.22      223.19     19.25 o 
   8   1  11      272.61      324.36     30.90 o 
   9   1  11        0.03       -3.85     14.77 o 
  10   1  11        0.85       12.78     16.96 o 
  -6   2  11      195.48      160.98     16.49 o 
  -5   2  11      772.69      781.32     31.11 o 
  -4   2  11       45.09       36.77      8.35 o 
  -3   2  11     1482.33     1532.93     32.89 o 
  -2   2  11       84.84      101.26      8.37 o 
  -1   2  11        9.67        6.41      4.99 o 
   0   2  11     1005.49      914.78     23.92 o 
   1   2  11      264.44      266.17     12.34 o 
   2   2  11       28.77       24.08      5.41 o 
   3   2  11       92.67       71.24      8.67 o 
   4   2  11     1325.81     1332.57     45.90 o 
   5   2  11      409.18      393.70     17.57 o 
   6   2  11      404.55      387.87     19.84 o 
   7   2  11      245.87      278.23     20.70 o 
   8   2  11       88.23       91.19     15.36 o 
   9   2  11        5.16       10.79     15.13 o 
  10   2  11       14.31       43.87     19.27 o 
  -8   3  11       11.02       15.33     14.37 o 
  -7   3  11      335.98      287.88     56.03 o 
  -6   3  11      183.21      150.98     24.16 o 
  -5   3  11     1343.62     1337.01     47.83 o 
  -4   3  11      315.97      336.02     25.06 o 
  -3   3  11        2.31       -1.13      6.21 o 
  -2   3  11     5506.91     5490.75     90.27 o 
  -1   3  11        5.56       -2.54      4.29 o 
   0   3  11     2267.76     2129.30     42.86 o 
   1   3  11     1491.76     1399.91     39.63 o 
   2   3  11       21.45       17.02      5.19 o 
   3   3  11      371.54      370.26     13.98 o 
   4   3  11        2.00        9.68      6.69 o 
   5   3  11      127.19      132.32     15.04 o 
   6   3  11      656.90      640.24     26.17 o 
   7   3  11        0.09        3.64      9.47 o 
   8   3  11       25.75       56.51     12.75 o 
   9   3  11       87.78       51.83     19.39 o 
  10   3  11       14.27       -3.05     23.80 o 
  -8   4  11        5.03        5.28     16.11 o 
  -7   4  11        8.61        9.71     16.56 o 
  -6   4  11      294.51      272.35     17.66 o 
  -5   4  11       10.75       11.67      8.48 o 
  -4   4  11       85.61       95.81     11.64 o 
  -3   4  11        2.99        6.61      6.74 o 
  -2   4  11      361.10      396.52     20.49 o 
  -1   4  11      103.66      100.04      8.58 o 
   0   4  11      884.09      835.51     23.63 o 
   1   4  11      343.78      311.65     13.29 o 
   2   4  11     1103.72     1064.68     23.12 o 
   3   4  11      229.52      260.14     12.29 o 
   4   4  11       44.94       62.20      7.94 o 
   5   4  11      356.41      388.37     18.15 o 
   6   4  11      539.22      519.61     19.70 o 
   7   4  11       63.58       69.80     13.00 o 
   8   4  11       16.17       10.17     15.48 o 
   9   4  11       50.80       42.88     17.24 o 
  10   4  11       25.42        4.13     15.55 o 
  -8   5  11        4.56       17.70     20.49 o 
  -7   5  11      511.19      553.26     27.65 o 
  -6   5  11      244.53      283.18     29.09 o 
  -5   5  11       71.99       72.52     11.77 o 
  -4   5  11      681.72      689.43     29.46 o 
  -3   5  11      558.86      537.09     16.47 o 
  -2   5  11        6.78        5.72      4.91 o 
  -1   5  11       17.11       17.30      5.61 o 
   0   5  11      623.26      570.85     22.18 o 
   1   5  11        9.21        0.81      4.51 o 
   2   5  11      251.17      247.73     12.74 o 
   3   5  11       27.40       27.07      5.53 o 
   4   5  11       81.00       79.59      7.88 o 
   5   5  11        2.24        2.06      5.91 o 
   6   5  11      585.15      601.77     20.01 o 
   7   5  11       34.32       55.47     10.91 o 
   8   5  11      177.85      185.48     26.09 o 
   9   5  11        0.34       -4.75     14.26 o 
  10   5  11       91.44      121.08     28.86 o 
  -8   6  11       61.89       52.02     12.29 o 
  -7   6  11       71.53       75.25     21.98 o 
  -6   6  11      600.13      534.99     30.73 o 
  -5   6  11      205.09      203.05     17.93 o 
  -4   6  11      944.63      933.87     37.00 o 
  -3   6  11       32.91       25.21      5.42 o 
  -2   6  11       21.22       18.69      5.78 o 
  -1   6  11      694.02      634.12     20.49 o 
   0   6  11        7.36        0.38      5.71 o 
   1   6  11      210.43      215.03     11.81 o 
   2   6  11      278.18      257.38     14.09 o 
   3   6  11       64.99       80.94      7.82 o 
   4   6  11      785.52      748.70     19.27 o 
   5   6  11      204.33      221.07     11.55 o 
   6   6  11     1146.36     1110.87     31.03 o 
   7   6  11        0.49       13.21     10.81 o 
   8   6  11      107.91      133.17     22.20 o 
   9   6  11        2.53       -6.47     12.58 o 
  10   6  11       25.79       32.41     15.27 o 
  -8   7  11       59.36       77.37     14.65 o 
  -7   7  11        3.00       -9.53     11.17 o 
  -6   7  11      340.05      364.99     29.08 o 
  -5   7  11       79.63       59.49     25.02 o 
  -4   7  11      993.51      970.84     38.77 o 
  -3   7  11      114.22      117.60      9.41 o 
  -2   7  11      119.08      131.10     12.43 o 
  -1   7  11       23.11       11.50      7.53 o 
   0   7  11     1892.03     1859.45     37.18 o 
   1   7  11       56.83       45.86      7.78 o 
   2   7  11      376.47      340.32     12.46 o 
   3   7  11       89.91      103.41      8.66 o 
   4   7  11      142.92      160.51      9.42 o 
   5   7  11       14.92       23.12      8.34 o 
   6   7  11      345.51      350.58     16.53 o 
   7   7  11      176.52      211.51     25.79 o 
   8   7  11      151.60      176.95     30.83 o 
   9   7  11      246.40      283.09     25.26 o 
  10   7  11        5.70      -10.34     13.33 o 
  -7   8  11       85.56      102.25     16.60 o 
  -6   8  11      112.28       94.00     19.61 o 
  -5   8  11       12.02        0.78     12.35 o 
  -4   8  11      331.80      345.29     25.75 o 
  -3   8  11      499.26      463.78     17.89 o 
  -2   8  11       55.65       64.18     10.82 o 
  -1   8  11      199.84      224.11     19.99 o 
   0   8  11     1949.40     1999.97     40.01 o 
   1   8  11       10.14       12.77      6.41 o 
   2   8  11      646.68      591.38     16.25 o 
   3   8  11       26.19       29.29      5.51 o 
   4   8  11        0.00       -0.77      4.84 o 
   5   8  11      284.93      309.84     13.72 o 
   6   8  11      112.78       91.79     13.87 o 
   7   8  11      102.60       86.67     15.11 o 
   8   8  11       14.25       24.88     14.71 o 
   9   8  11       14.31       15.57     13.35 o 
  10   8  11       37.48       18.67     23.76 o 
  -7   9  11       16.84       28.10     12.90 o 
  -6   9  11      282.70      263.94     29.20 o 
  -5   9  11      120.91      105.08     24.03 o 
  -4   9  11       22.65       24.98      7.23 o 
  -3   9  11      142.59      183.55     16.16 o 
  -2   9  11      303.83      292.65     31.97 o 
  -1   9  11      710.71      643.94     22.99 o 
   0   9  11      363.76      373.87     16.51 o 
   1   9  11       14.59       19.01      7.02 o 
   2   9  11       30.53       34.70      7.52 o 
   3   9  11      387.57      395.33     17.78 o 
   4   9  11      294.29      295.27     12.39 o 
   5   9  11        3.92       17.71      7.86 o 
   6   9  11       17.01       28.74     10.53 o 
   7   9  11      191.74      186.05     20.42 o 
   8   9  11       17.72       11.73     12.35 o 
   9   9  11       52.64       46.30     16.02 o 
  -7  10  11      323.62      341.98     28.12 o 
  -6  10  11       81.32       67.30     20.42 o 
  -5  10  11        1.55       29.06     16.19 o 
  -4  10  11      104.84      149.10     20.56 o 
  -3  10  11      110.22      136.18     24.32 o 
  -2  10  11      157.44      134.35     17.94 o 
  -1  10  11       11.35        2.44     10.16 o 
   0  10  11       49.33       66.94      9.56 o 
   1  10  11      122.90      127.15     11.60 o 
   2  10  11      178.47      164.88     12.83 o 
   3  10  11      491.68      468.38     19.84 o 
   4  10  11      758.66      729.44     18.52 o 
   5  10  11        1.63        6.30      9.52 o 
   6  10  11       72.39       69.80     18.23 o 
   7  10  11       47.55       46.61     17.53 o 
   8  10  11       79.48       55.56     15.36 o 
   9  10  11      103.29       74.95     17.98 o 
  -6  11  11       34.83       29.63     18.79 o 
  -5  11  11      112.84      133.77     14.38 o 
  -4  11  11       40.25       16.11     14.96 o 
  -3  11  11      272.66      292.90     24.11 o 
  -2  11  11       41.52       24.85     16.02 o 
  -1  11  11        2.20       -1.97      9.87 o 
   0  11  11       49.19       64.00     12.31 o 
   1  11  11       22.86       19.43      9.12 o 
   2  11  11      168.22      191.50     13.63 o 
   3  11  11      168.58      188.51     13.85 o 
   4  11  11       12.36       13.59     12.26 o 
   5  11  11       26.79       37.10     11.03 o 
   6  11  11      244.23      267.88     27.12 o 
   7  11  11       43.62       37.73     29.35 o 
   8  11  11      186.90      184.21     26.98 o 
  -6  12  11       14.73       30.06     15.38 o 
  -5  12  11       43.08       30.46     12.51 o 
  -4  12  11       31.14       40.34     15.00 o 
  -3  12  11        0.05       -5.31     12.09 o 
  -2  12  11      233.07      276.25     34.76 o 
  -1  12  11      295.40      254.68     23.96 o 
   0  12  11      102.18      108.71     24.23 o 
   1  12  11      500.32      487.24     21.06 o 
   2  12  11      450.81      475.95     25.84 o 
   3  12  11       52.62       64.18     11.61 o 
   4  12  11      190.50      194.46     17.69 o 
   5  12  11      422.41      422.20     27.14 o 
   6  12  11      163.29      205.73     25.29 o 
   7  12  11       99.92      114.52     31.90 o 
   8  12  11       15.20       10.35     26.58 o 
  -5  13  11        0.29        7.51     20.93 o 
  -4  13  11      151.71      173.14     21.69 o 
  -3  13  11       14.46        6.41     12.76 o 
  -2  13  11      135.72      129.61     20.47 o 
  -1  13  11      362.85      346.31     28.88 o 
   0  13  11      152.46      140.52     19.56 o 
   1  13  11      370.09      429.28     26.44 o 
   2  13  11        0.51       -2.64      9.15 o 
   3  13  11      214.99      249.63     19.42 o 
   4  13  11        0.43       14.48     12.68 o 
   5  13  11      708.64      672.13     53.97 o 
   6  13  11       68.66       69.75     22.64 o 
   7  13  11       61.25       20.51     25.43 o 
  -4  14  11       49.06       28.40     16.60 o 
  -3  14  11        0.20       -9.35     14.12 o 
  -2  14  11       84.02       85.09     19.35 o 
  -1  14  11      109.21      142.18     25.90 o 
   0  14  11        2.74       11.83     12.12 o 
   1  14  11       97.45      101.00     16.75 o 
   2  14  11       71.96       91.01     14.73 o 
   3  14  11       92.82       69.65     16.80 o 
   4  14  11       33.42       20.54     17.56 o 
   5  14  11       20.01       24.86     25.13 o 
   6  14  11       72.28       85.67     27.34 o 
  -3  15  11        8.06        6.77     15.81 o 
  -2  15  11       18.13       26.53     18.46 o 
  -1  15  11        0.30       -1.34     15.38 o 
   0  15  11        9.50       13.02     20.68 o 
   1  15  11       55.30       76.46     16.98 o 
   2  15  11        0.09        2.52     12.75 o 
   3  15  11       17.39       17.83     14.65 o 
   4  15  11       58.56       83.83     18.77 o 
   5  15  11       15.79       48.95     27.35 o 
  -1  16  11       22.26       60.94     24.07 o 
   0  16  11       64.21       49.35     16.74 o 
   1  16  11        7.26        8.24     19.07 o 
   2  16  11        1.32        4.59     13.31 o 
   3  16  11      173.33      199.62     40.32 o 
  -2  -8  12       32.41       33.13     18.51 o 
  -1  -8  12      257.88      216.85     29.50 o 
   0  -8  12      566.99      630.26     69.53 o 
   1  -8  12       54.95       67.77     22.88 o 
   3  -8  12        0.13       -7.35     15.67 o 
   4  -8  12       12.00       43.11     26.93 o 
  -3  -7  12      140.23      128.00     22.94 o 
  -2  -7  12      103.64      106.00     48.00 o 
  -1  -7  12      658.20      685.08     43.05 o 
   0  -7  12        4.13       -7.67     14.58 o 
   1  -7  12        2.80      -14.79     14.31 o 
   2  -7  12        4.33       18.68     15.73 o 
   3  -7  12        3.88       23.25     49.72 o 
   4  -7  12        0.78        4.78     17.22 o 
   5  -7  12      365.96      400.09     44.08 o 
   6  -7  12        3.16       32.97     21.91 o 
  -4  -6  12        0.40       -6.78     11.89 o 
  -3  -6  12       26.26       26.01     15.07 o 
  -2  -6  12      365.17      357.71     31.70 o 
  -1  -6  12      384.35      371.79     39.82 o 
   0  -6  12        4.39       21.85     15.78 o 
   1  -6  12       31.00       20.91     17.54 o 
   2  -6  12        0.47       -3.48      9.83 o 
   3  -6  12       29.79       28.12     25.68 o 
   4  -6  12       61.97       43.68     16.84 o 
   5  -6  12        4.22       20.24     24.58 o 
   6  -6  12       17.84       32.91     21.43 o 
   7  -6  12       13.49       27.75     21.85 o 
  -5  -5  12       47.33       66.36     33.22 o 
  -4  -5  12        0.00       15.39     13.60 o 
  -3  -5  12        9.50        7.08     13.53 o 
  -2  -5  12      521.46      492.19     39.59 o 
  -1  -5  12       43.55       38.39     15.72 o 
   0  -5  12        0.32       16.95     13.16 o 
   1  -5  12      365.62      361.39     36.26 o 
   2  -5  12       21.85       13.39     11.28 o 
   3  -5  12     1681.82     1629.40     44.90 o 
   4  -5  12       14.57       16.63     12.77 o 
   5  -5  12       29.48       18.75     16.63 o 
   6  -5  12      105.68       92.71     21.63 o 
   7  -5  12       33.44       41.39     18.74 o 
  -6  -4  12        0.13       12.04     17.94 o 
  -5  -4  12        0.10        8.46     10.02 o 
  -4  -4  12      126.50      116.00     17.39 o 
  -3  -4  12      209.48      200.81     21.67 o 
  -2  -4  12      880.82      904.03     54.32 o 
  -1  -4  12        3.71       -3.52     11.21 o 
   0  -4  12       94.09       84.73     27.07 o 
   1  -4  12      434.18      397.11     55.69 o 
   2  -4  12       15.11       16.32      8.78 o 
   3  -4  12      784.07      790.33     28.84 o 
   4  -4  12       14.76       15.52     12.54 o 
   5  -4  12      146.39      140.76     20.74 o 
   6  -4  12      218.20      264.47     22.60 o 
   7  -4  12       17.71       22.95     14.83 o 
   8  -4  12        8.80      -14.12     15.61 o 
  -6  -3  12       99.25       98.02     24.45 o 
  -5  -3  12      176.78      182.92     28.37 o 
  -4  -3  12        8.96        7.92     16.37 o 
  -3  -3  12      311.30      366.87     35.53 o 
  -2  -3  12       11.10       16.63     12.05 o 
  -1  -3  12      198.32      214.04     20.08 o 
   0  -3  12       50.03       69.50     14.94 o 
   1  -3  12        5.38        1.88      8.40 o 
   2  -3  12       33.25       26.05      9.07 o 
   3  -3  12        6.18       -3.03      8.90 o 
   4  -3  12      435.07      467.12     23.32 o 
   5  -3  12      402.28      371.05     21.37 o 
   6  -3  12       23.54       16.88     13.60 o 
   7  -3  12       39.82       49.19     14.50 o 
   8  -3  12       98.62       89.11     19.81 o 
   9  -3  12       55.40       60.12     18.42 o 
  -6  -2  12        6.08       -7.99     13.67 o 
  -5  -2  12       10.82       16.93     14.39 o 
  -4  -2  12       41.42       46.37     11.39 o 
  -3  -2  12       96.35      126.05     16.68 o 
  -2  -2  12      162.90      172.78     17.37 o 
  -1  -2  12        5.81        7.57     10.24 o 
   0  -2  12       40.15       32.84      9.91 o 
   1  -2  12      367.75      328.88     32.53 o 
   2  -2  12       15.38        4.32      7.14 o 
   3  -2  12      196.45      199.76     15.96 o 
   4  -2  12      181.22      179.32     16.40 o 
   5  -2  12      867.04      825.09     32.12 o 
   6  -2  12      274.81      276.95     25.27 o 
   7  -2  12       73.57       69.43     17.93 o 
   8  -2  12       43.11       28.24     18.62 o 
   9  -2  12        3.87       20.43     15.70 o 
  -7  -1  12       20.46       16.04     15.06 o 
  -6  -1  12       21.15       16.11     15.46 o 
  -5  -1  12       53.89       48.63     17.65 o 
  -4  -1  12      140.58      167.33     10.84 o 
  -3  -1  12        4.79        8.35      9.26 o 
  -2  -1  12      974.71     1029.42     30.84 o 
  -1  -1  12      275.37      277.69     16.41 o 
   0  -1  12        0.31        4.96      6.56 o 
   1  -1  12       23.78       23.30      8.43 o 
   2  -1  12      575.01      545.71     19.32 o 
   3  -1  12        3.71        1.10      7.64 o 
   4  -1  12       77.88       77.06     11.77 o 
   5  -1  12       35.68       28.65     11.98 o 
   6  -1  12     1844.80     1853.81     59.03 o 
   7  -1  12       53.84       54.22     16.65 o 
   8  -1  12        5.01       25.62     16.30 o 
   9  -1  12       90.90      105.24     23.00 o 
  -7   0  12       15.57       28.19     14.34 o 
  -6   0  12      394.42      466.53     34.10 o 
  -5   0  12      244.02      248.54     26.48 o 
  -4   0  12      998.92     1045.01     47.34 o 
  -3   0  12     1097.00     1095.33     30.40 o 
  -2   0  12       11.22       16.32      7.14 o 
  -1   0  12       93.07       92.31     10.71 o 
   0   0  12       14.12        1.62      6.64 o 
   1   0  12      128.22      138.51     12.52 o 
   2   0  12      928.93      923.06     26.26 o 
   3   0  12      447.64      429.73     21.44 o 
   4   0  12      837.39      823.54     24.86 o 
   5   0  12       65.96       64.61     14.07 o 
   6   0  12     4498.27     4506.90    110.27 o 
   7   0  12      100.58      128.95     31.04 o 
   8   0  12       48.45       25.02     16.91 o 
   9   0  12       43.48       30.33     17.94 o 
  10   0  12       78.09       72.05     22.17 o 
  -7   1  12      241.77      265.82     24.84 o 
  -6   1  12       82.03       96.91     16.95 o 
  -5   1  12      670.46      663.87     40.29 o 
  -4   1  12     1560.23     1519.21     51.23 o 
  -3   1  12       65.49       54.46      7.00 o 
  -2   1  12      520.82      539.23     20.21 o 
  -1   1  12      112.69      113.43     11.18 o 
   0   1  12       23.95       14.11      7.37 o 
   1   1  12        7.94       -3.20      6.44 o 
   2   1  12      387.14      343.66     15.23 o 
   3   1  12      657.08      628.04     21.68 o 
   4   1  12      116.85      124.11     16.17 o 
   5   1  12     1329.08     1245.82     32.07 o 
   6   1  12     7882.63     7440.90    145.34 o 
   7   1  12      101.88      131.24     20.05 o 
   8   1  12        3.77       27.84     16.09 o 
   9   1  12        9.88       15.08     17.03 o 
  10   1  12      221.04      243.61     31.72 o 
  -7   2  12      202.04      224.17     21.29 o 
  -6   2  12       12.22       11.56     11.24 o 
  -5   2  12     1040.66     1019.43     40.54 o 
  -4   2  12      707.27      666.05     30.49 o 
  -3   2  12      375.91      399.58     14.21 o 
  -2   2  12       10.68       16.42      6.11 o 
  -1   2  12        8.20        1.05      5.90 o 
   0   2  12      374.06      341.84     16.81 o 
   1   2  12      698.08      716.43     22.38 o 
   2   2  12       14.49       10.50      6.34 o 
   3   2  12     1612.21     1668.77     35.62 o 
   4   2  12     3511.61     3481.21     62.02 o 
   5   2  12       45.36       47.03      9.82 o 
   6   2  12     5678.79     5597.57    103.19 o 
   7   2  12      136.37      146.35     20.12 o 
   8   2  12       29.96       38.76     17.61 o 
   9   2  12      299.22      307.38     47.56 o 
  10   2  12        9.85        3.97     20.56 o 
  -7   3  12      107.45      148.66     25.66 o 
  -6   3  12       11.97        8.63      8.99 o 
  -5   3  12      827.59      767.43     43.65 o 
  -4   3  12        7.82       10.36      9.40 o 
  -3   3  12     1902.67     1923.65     52.42 o 
  -2   3  12      671.21      667.04     26.74 o 
  -1   3  12      859.70      814.14     25.58 o 
   0   3  12       70.81       60.72      9.89 o 
   1   3  12        0.97        3.53      6.00 o 
   2   3  12        5.46        9.38      5.80 o 
   3   3  12       15.08       19.11      6.99 o 
   4   3  12      103.67      105.30     11.01 o 
   5   3  12        3.65        6.48      7.84 o 
   6   3  12      465.43      454.07     24.88 o 
   7   3  12        6.37        8.36     10.13 o 
   8   3  12       16.51       17.97     12.51 o 
   9   3  12      250.66      228.51     29.06 o 
  10   3  12        6.44       14.78     15.85 o 
  -7   4  12        3.45       -0.28     21.97 o 
  -6   4  12        7.38        8.31      9.22 o 
  -5   4  12       23.64       18.42     14.91 o 
  -4   4  12       20.33       23.83     10.61 o 
  -3   4  12      760.17      746.62     53.51 o 
  -2   4  12      101.57      116.17     11.45 o 
  -1   4  12      966.96      862.14     26.60 o 
   0   4  12       32.46       26.13      7.94 o 
   1   4  12      298.90      281.73     14.62 o 
   2   4  12      106.63       88.33      8.66 o 
   3   4  12      132.04      121.56     10.52 o 
   4   4  12     1040.60     1042.40     27.52 o 
   5   4  12        7.29       15.45      8.79 o 
   6   4  12      465.53      498.89     22.83 o 
   7   4  12       37.02       50.07     13.16 o 
   8   4  12       11.11       11.22     15.96 o 
   9   4  12      375.11      356.70     42.09 o 
  10   4  12       75.28       71.73     21.80 o 
  -7   5  12       42.18       34.59     11.31 o 
  -6   5  12      191.60      134.59     24.51 o 
  -5   5  12      364.55      328.71     22.03 o 
  -4   5  12      246.81      228.61     18.99 o 
  -3   5  12       33.45       38.84      7.24 o 
  -2   5  12      234.74      243.60     11.53 o 
  -1   5  12      137.55      137.93     11.24 o 
   0   5  12       60.46       49.25     10.00 o 
   1   5  12      241.55      234.85     13.93 o 
   2   5  12      213.37      194.42     11.28 o 
   3   5  12      266.95      276.72     13.39 o 
   4   5  12      301.62      301.48     15.58 o 
   5   5  12       87.33      104.26     10.85 o 
   6   5  12       71.13       77.49     10.74 o 
   7   5  12       31.01       35.10     17.84 o 
   8   5  12       91.25       94.06     22.58 o 
   9   5  12      259.69      243.43     30.04 o 
  10   5  12      128.20      176.36     29.13 o 
  -7   6  12      179.93      185.88     22.87 o 
  -6   6  12      103.71      106.63     17.45 o 
  -5   6  12     1268.38     1265.53     45.73 o 
  -4   6  12      341.44      369.21     24.38 o 
  -3   6  12       90.21      104.49     14.14 o 
  -2   6  12      435.90      431.87     20.47 o 
  -1   6  12       14.72       13.24      7.02 o 
   0   6  12       33.40       29.82      8.33 o 
   1   6  12      239.24      232.88     14.07 o 
   2   6  12      750.92      815.50     21.73 o 
   3   6  12      995.73      935.15     24.87 o 
   4   6  12      396.29      401.04     17.30 o 
   5   6  12     1121.88     1094.58     29.25 o 
   6   6  12      118.97      120.19     11.95 o 
   7   6  12      559.13      560.56     44.29 o 
   8   6  12        2.02       -4.68     17.07 o 
   9   6  12       59.32       41.83     14.76 o 
  10   6  12        3.17       12.06     14.24 o 
  -7   7  12      142.57      172.67     54.21 o 
  -6   7  12      150.63      161.84     21.95 o 
  -5   7  12      295.55      282.71     92.51 o 
  -4   7  12      609.71      543.45     29.41 o 
  -3   7  12      189.20      187.31     11.25 o 
  -2   7  12        1.21        2.93      8.15 o 
  -1   7  12       17.45       15.05      7.86 o 
   0   7  12        0.06       -8.09      6.37 o 
   1   7  12      441.63      475.49     17.59 o 
   2   7  12      148.28      151.33      9.93 o 
   3   7  12        2.30        2.98      6.74 o 
   4   7  12       61.44       49.04      8.52 o 
   5   7  12      762.55      754.54     21.42 o 
   6   7  12      549.98      604.31     24.93 o 
   7   7  12       86.86       85.67     16.41 o 
   8   7  12      136.53      165.08     28.84 o 
   9   7  12       28.50       38.63     15.01 o 
  10   7  12        9.81       29.44     14.96 o 
  -7   8  12       28.18        3.48     14.00 o 
  -6   8  12      169.05      201.90     24.42 o 
  -5   8  12      410.44      431.64     65.25 o 
  -4   8  12       56.03       53.42     17.15 o 
  -3   8  12      516.24      500.66     25.71 o 
  -2   8  12     4193.27     4039.95     90.97 o 
  -1   8  12       10.03       19.47     11.78 o 
   0   8  12     1228.52     1211.55     32.67 o 
   1   8  12      864.54      845.83     23.89 o 
   2   8  12       20.65       36.91      7.05 o 
   3   8  12      298.29      286.21     13.87 o 
   4   8  12       18.80       17.05      6.81 o 
   5   8  12       95.24      129.05     11.24 o 
   6   8  12      168.10      181.04     17.93 o 
   7   8  12        9.71       18.04     22.68 o 
   8   8  12      160.86      148.65     20.75 o 
   9   8  12      291.29      325.53     35.39 o 
  -7   9  12      330.68      325.44     27.77 o 
  -6   9  12        0.90        1.58     13.88 o 
  -5   9  12        1.25       13.54     15.68 o 
  -4   9  12       62.95       51.88     18.76 o 
  -3   9  12       17.43       23.67     11.39 o 
  -2   9  12     2512.31     2342.35    102.26 o 
  -1   9  12        2.35        6.24     10.37 o 
   0   9  12      150.15      140.71     15.10 o 
   1   9  12       44.72       50.91      9.77 o 
   2   9  12      147.47      137.62     10.46 o 
   3   9  12        0.28       12.55      6.98 o 
   4   9  12      630.14      618.78     19.44 o 
   5   9  12       60.72       58.52     10.07 o 
   6   9  12     1042.27     1085.62     57.38 o 
   7   9  12       21.16       31.18     16.08 o 
   8   9  12      423.79      465.65     78.39 o 
   9   9  12      482.05      519.81     52.20 o 
  -6  10  12        0.04       12.88     16.12 o 
  -5  10  12        3.06       -4.22     14.66 o 
  -4  10  12      270.31      263.23     37.03 o 
  -3  10  12       15.94       16.87     12.36 o 
  -2  10  12     2085.53     1921.42     62.25 o 
  -1  10  12      657.20      623.28     38.20 o 
   0  10  12       13.60       11.10     11.18 o 
   1  10  12     1504.62     1494.82     35.05 o 
   2  10  12      156.42      173.21     11.74 o 
   3  10  12      764.47      738.59     21.22 o 
   4  10  12        7.04       10.74      7.09 o 
   5  10  12       39.82       44.79     11.68 o 
   6  10  12      110.88      129.70     21.70 o 
   7  10  12        8.39        5.61     20.00 o 
   8  10  12      119.82      115.71     23.62 o 
   9  10  12       15.43        2.29     17.17 o 
  -6  11  12       50.07       45.42     20.11 o 
  -5  11  12      131.92      144.87     26.64 o 
  -4  11  12       26.64       29.83     12.52 o 
  -3  11  12      515.67      440.31     28.84 o 
  -2  11  12       21.54       20.74     13.69 o 
  -1  11  12      424.64      425.05     38.44 o 
   0  11  12      154.50      158.06     17.94 o 
   1  11  12      570.38      608.04     25.61 o 
   2  11  12       69.89       69.35     11.40 o 
   3  11  12      230.83      249.31     14.10 o 
   4  11  12      543.49      598.19     24.20 o 
   5  11  12      683.82      694.42     46.74 o 
   6  11  12      424.06      493.40     44.82 o 
   7  11  12      184.51      200.19     34.82 o 
   8  11  12        5.61       12.05     17.92 o 
  -5  12  12        9.16        8.95     10.48 o 
  -4  12  12      413.46      405.33     36.95 o 
  -3  12  12       56.68       71.26     17.03 o 
  -2  12  12      196.37      210.46     22.85 o 
  -1  12  12       13.85       18.77     13.47 o 
   0  12  12      158.17      151.64     20.89 o 
   1  12  12      267.98      301.64     29.37 o 
   2  12  12      360.27      397.72     24.86 o 
   3  12  12      121.50      154.67     13.88 o 
   4  12  12      856.44      902.41     70.10 o 
   5  12  12      739.14      672.20     50.22 o 
   6  12  12     1313.14     1431.74     78.11 o 
   7  12  12       57.14       40.54     18.28 o 
   8  12  12       25.24       30.74     19.17 o 
  -4  13  12      433.69      468.98     31.03 o 
  -3  13  12      112.27      120.01     20.13 o 
  -2  13  12       61.31       42.61     16.23 o 
  -1  13  12       36.94       17.31     14.06 o 
   0  13  12        5.55       -2.72     13.32 o 
   1  13  12      100.06      114.73     28.40 o 
   2  13  12      121.18      175.66     19.47 o 
   3  13  12        0.00        2.39     11.55 o 
   4  13  12      519.43      574.10     42.41 o 
   5  13  12      131.84      182.23     23.40 o 
   6  13  12      339.76      369.71     34.90 o 
   7  13  12        6.00       19.46     17.95 o 
  -3  14  12       91.42       39.63     17.04 o 
  -2  14  12        0.06        2.76     14.66 o 
  -1  14  12        0.06        7.66     13.04 o 
   0  14  12      243.57      277.73     40.88 o 
   1  14  12       19.31       14.50     17.26 o 
   2  14  12       12.03       23.51     11.02 o 
   3  14  12      107.24      103.36     17.69 o 
   4  14  12        0.57        6.52     14.75 o 
   5  14  12       20.12       35.69     28.11 o 
   6  14  12      224.88      259.91     45.01 o 
  -2  15  12      123.19      151.26     43.24 o 
  -1  15  12       51.99       64.25     20.63 o 
   0  15  12      615.15      654.75     44.17 o 
   1  15  12        0.93       21.01     28.90 o 
   2  15  12      227.09      265.12     24.64 o 
   3  15  12      107.42      148.63     40.23 o 
   4  15  12        1.14        9.73     14.83 o 
   5  15  12       44.87       92.57     20.73 o 
   0  16  12      103.93       99.67     22.97 o 
   1  16  12       54.95       69.09     17.86 o 
   2  16  12      154.30      193.37     34.33 o 
   3  16  12       56.41       86.18     38.65 o 
  -2  -7  13      477.96      509.01     39.53 o 
  -1  -7  13       29.12       45.79     19.12 o 
   0  -7  13     1469.91     1458.19     90.81 o 
   1  -7  13       21.35       -6.03     24.86 o 
   2  -7  13       78.21       95.67     19.78 o 
   3  -7  13       21.58       11.71     16.87 o 
   4  -7  13      157.50      172.50     42.78 o 
  -3  -6  13       22.39        8.05     14.95 o 
  -2  -6  13      549.37      616.61     46.46 o 
  -1  -6  13      219.66      214.50     47.38 o 
   0  -6  13       55.75       75.77     20.64 o 
   1  -6  13      126.48      170.93     26.73 o 
   2  -6  13       47.05       40.29     13.04 o 
   3  -6  13        0.02      -15.27     16.40 o 
   4  -6  13      274.08      345.17     33.21 o 
   5  -6  13       51.04       65.35     21.84 o 
   6  -6  13      125.87      135.61     48.07 o 
  -4  -5  13       29.44       14.86     14.38 o 
  -3  -5  13       19.43       27.93     14.70 o 
  -2  -5  13        5.24       -0.75     29.46 o 
  -1  -5  13      301.71      320.80     29.88 o 
   0  -5  13       16.41       32.86     17.62 o 
   1  -5  13      171.69      238.52     28.19 o 
   2  -5  13      124.74      178.67     17.74 o 
   3  -5  13      557.83      522.15     29.48 o 
   4  -5  13      127.62      107.95     17.78 o 
   5  -5  13      491.29      495.15     41.60 o 
   6  -5  13        3.48        1.92     17.93 o 
   7  -5  13      127.08      128.90     34.22 o 
  -5  -4  13       85.98       77.36     14.23 o 
  -4  -4  13       27.81       25.10     20.74 o 
  -3  -4  13      204.38      208.18     41.70 o 
  -2  -4  13      214.41      211.33     26.58 o 
  -1  -4  13       70.45       92.04     19.73 o 
   0  -4  13        2.05       -5.34     12.99 o 
   1  -4  13       23.23       34.93     16.38 o 
   2  -4  13      107.23      149.87     18.97 o 
   3  -4  13      110.67      119.05     14.65 o 
   4  -4  13        0.86       -9.89     10.71 o 
   5  -4  13        0.99        5.61     13.34 o 
   6  -4  13        5.44       26.64     18.62 o 
   7  -4  13        0.95      -14.07     13.37 o 
  -5  -3  13      119.74      103.84     25.75 o 
  -4  -3  13      793.42      801.52     45.79 o 
  -3  -3  13        8.13      -15.72     11.08 o 
  -2  -3  13      370.77      365.48     38.93 o 
  -1  -3  13      208.01      200.12     23.05 o 
   0  -3  13       18.50       17.18     12.62 o 
   1  -3  13      183.41      168.34     22.70 o 
   2  -3  13      104.47       71.75     11.38 o 
   3  -3  13       63.95       61.41     12.14 o 
   4  -3  13       67.51       46.44     13.90 o 
   5  -3  13       43.92       36.17     19.26 o 
   6  -3  13      114.26      120.54     18.69 o 
   7  -3  13        2.44        2.35     13.33 o 
   8  -3  13        5.40        3.49     14.51 o 
  -6  -2  13      546.15      587.17     45.45 o 
  -5  -2  13        0.99        0.37     15.59 o 
  -4  -2  13     1830.97     1792.64     59.30 o 
  -3  -2  13      388.84      421.19     26.91 o 
  -2  -2  13       30.27       39.45     14.89 o 
  -1  -2  13      296.03      299.61     22.94 o 
   0  -2  13      715.67      745.75     30.52 o 
   1  -2  13        8.76        8.00     10.08 o 
   2  -2  13      114.59      120.94     12.36 o 
   3  -2  13       36.27       28.16     10.14 o 
   4  -2  13       24.70       13.11     10.76 o 
   5  -2  13      510.77      510.33     29.32 o 
   6  -2  13      105.43      106.14     26.88 o 
   7  -2  13      152.65      212.63     28.00 o 
   8  -2  13       26.22       41.97     20.14 o 
  -6  -1  13        8.66       17.50     15.54 o 
  -5  -1  13       33.97       56.40     20.14 o 
  -4  -1  13       75.70       88.41     14.21 o 
  -3  -1  13      380.94      374.03     24.20 o 
  -2  -1  13      173.04      206.94     18.60 o 
  -1  -1  13       14.14       14.87      8.64 o 
   0  -1  13      561.09      561.07     26.10 o 
   1  -1  13       13.80       21.97     10.53 o 
   2  -1  13      308.87      237.61     19.57 o 
   3  -1  13        6.80        1.94      8.44 o 
   4  -1  13      100.40      117.92     14.47 o 
   5  -1  13        6.86       -8.31     11.49 o 
   6  -1  13       28.41       18.11     18.47 o 
   7  -1  13      599.65      663.56     41.16 o 
   8  -1  13      118.30      125.65     25.18 o 
   9  -1  13       29.74       38.41     19.72 o 
  -6   0  13       73.72       56.67     18.73 o 
  -5   0  13      143.36      143.47     23.69 o 
  -4   0  13       11.04        1.57     13.63 o 
  -3   0  13      372.80      372.84     22.99 o 
  -2   0  13      818.47      888.97     59.75 o 
  -1   0  13      228.75      225.03     17.30 o 
   0   0  13     1724.99     1706.55     48.83 o 
   1   0  13      182.71      170.53     16.69 o 
   2   0  13      664.41      615.25     28.42 o 
   3   0  13      232.25      227.84     16.40 o 
   4   0  13       72.55       68.03     12.32 o 
   5   0  13       71.32       65.39     14.58 o 
   6   0  13        0.06      -12.86     12.42 o 
   7   0  13       29.69       14.52     16.06 o 
   8   0  13       75.53       68.58     32.36 o 
   9   0  13       42.77       30.84     18.55 o 
  -7   1  13       64.46       54.64     16.48 o 
  -6   1  13        0.74       -9.67     12.38 o 
  -5   1  13       26.30        5.50     13.78 o 
  -4   1  13       32.85       79.32     19.41 o 
  -3   1  13       33.44       25.09      8.55 o 
  -2   1  13      610.06      543.58     24.22 o 
  -1   1  13      124.58      141.64     14.06 o 
   0   1  13      845.79      786.99     63.80 o 
   1   1  13       66.32       80.22     11.19 o 
   2   1  13        5.98        5.98      8.92 o 
   3   1  13      107.97      129.89     13.14 o 
   4   1  13      123.83      118.86     14.38 o 
   5   1  13      767.33      745.43     27.67 o 
   6   1  13      209.99      219.71     20.33 o 
   7   1  13      270.61      286.14     29.59 o 
   8   1  13       16.63        8.41     15.85 o 
   9   1  13      231.01      233.61     30.15 o 
  -7   2  13      476.20      468.72     32.49 o 
  -6   2  13       86.05       67.79     15.92 o 
  -5   2  13       84.56       92.11     16.40 o 
  -4   2  13       19.98       37.77     14.58 o 
  -3   2  13        0.01       -3.52      5.61 o 
  -2   2  13       79.29       75.37     11.22 o 
  -1   2  13       87.71       83.96     11.77 o 
   0   2  13      361.61      325.95     17.81 o 
   1   2  13       40.63       30.78      9.05 o 
   2   2  13        4.93       -5.37      7.40 o 
   3   2  13      552.26      516.43     19.99 o 
   4   2  13      178.03      185.69     14.99 o 
   5   2  13     2401.55     2298.16     52.07 o 
   6   2  13       72.23       55.40     14.34 o 
   7   2  13      158.00      175.56     32.83 o 
   8   2  13       19.56       15.19     16.60 o 
   9   2  13       10.85       21.85     33.93 o 
  -7   3  13       56.30       78.71     15.09 o 
  -6   3  13       48.70       61.87     13.40 o 
  -5   3  13     1035.42      983.00     44.60 o 
  -4   3  13       27.11       53.28     19.58 o 
  -3   3  13     3159.84     3238.37     98.93 o 
  -2   3  13      131.20      109.65     12.30 o 
  -1   3  13      171.87      180.40     15.04 o 
   0   3  13       20.19       28.11      8.44 o 
   1   3  13        0.92        3.75      6.63 o 
   2   3  13       56.90       37.55     10.10 o 
   3   3  13        2.68        1.40      7.17 o 
   4   3  13      490.55      512.80     21.61 o 
   5   3  13        7.67        7.87      8.58 o 
   6   3  13      922.26     1023.19     37.01 o 
   7   3  13      132.68       94.80     20.99 o 
   8   3  13        2.20        4.99     15.15 o 
   9   3  13      247.66      307.36     33.00 o 
  10   3  13        5.02        8.54     15.87 o 
  -7   4  13       33.24       30.35     24.25 o 
  -6   4  13       17.04        3.92     10.60 o 
  -5   4  13      967.08      948.68     38.70 o 
  -4   4  13       75.72       86.98     14.81 o 
  -3   4  13      942.69      865.36     37.03 o 
  -2   4  13        2.96      -10.60      7.28 o 
  -1   4  13     1349.34     1259.14     38.66 o 
   0   4  13       22.91       21.08      8.11 o 
   1   4  13      311.17      311.98     16.18 o 
   2   4  13       14.53        7.81      6.82 o 
   3   4  13       59.68       33.46      8.56 o 
   4   4  13      433.41      433.38     20.34 o 
   5   4  13     1245.30     1205.85     31.76 o 
   6   4  13        0.28       13.80      9.36 o 
   7   4  13       13.77       28.27     12.96 o 
   8   4  13        3.98       10.08     15.78 o 
   9   4  13       14.71       19.62     18.01 o 
  10   4  13       24.45       26.55     31.25 o 
  -7   5  13        6.26       12.50     11.54 o 
  -6   5  13       48.63       48.16     13.62 o 
  -5   5  13       54.78       48.49     12.98 o 
  -4   5  13     1341.83     1353.38     48.72 o 
  -3   5  13        4.90        8.16      7.06 o 
  -2   5  13     3394.44     3228.80     74.51 o 
  -1   5  13       42.17       79.20     16.45 o 
   0   5  13       21.81       11.39      9.83 o 
   1   5  13       89.38       65.75     10.12 o 
   2   5  13       25.26       21.70      7.82 o 
   3   5  13        0.03       -0.07      6.55 o 
   4   5  13        7.68        4.86      7.86 o 
   5   5  13      247.22      270.84     16.14 o 
   6   5  13      432.52      426.92     21.97 o 
   7   5  13      539.87      549.45     30.16 o 
   8   5  13      107.34      106.90     23.34 o 
   9   5  13        0.36      -11.09     14.73 o 
  10   5  13       85.11       68.38     23.67 o 
  -7   6  13        0.94       -0.67     12.28 o 
  -6   6  13        6.14        4.59     11.75 o 
  -5   6  13       82.46       79.13     15.19 o 
  -4   6  13      603.87      558.12     29.83 o 
  -3   6  13      976.36      938.96     29.24 o 
  -2   6  13      367.86      383.86     30.81 o 
  -1   6  13        1.15        6.71      8.75 o 
   0   6  13      402.44      395.03     18.50 o 
   1   6  13       21.28       24.10     10.74 o 
   2   6  13      317.23      327.28     17.35 o 
   3   6  13      111.41      123.25     11.41 o 
   4   6  13       59.54       78.29     12.47 o 
   5   6  13      244.90      246.66     18.11 o 
   6   6  13      897.11      887.04     31.65 o 
   7   6  13       31.90       18.27     14.20 o 
   8   6  13      140.62      127.22     24.40 o 
   9   6  13       15.13       40.25     27.47 o 
  -7   7  13      148.45      148.64     21.09 o 
  -6   7  13        5.62        6.27     16.37 o 
  -5   7  13       29.84       14.20     13.56 o 
  -4   7  13      137.69      130.34     17.85 o 
  -3   7  13      151.85      161.65     10.70 o 
  -2   7  13      154.41      152.94     14.98 o 
  -1   7  13       13.07       10.58      9.89 o 
   0   7  13        5.08        5.83      8.87 o 
   1   7  13      165.45      164.46     12.67 o 
   2   7  13        9.10        1.03      7.34 o 
   3   7  13      115.25      114.32     11.11 o 
   4   7  13     1073.76     1049.10     28.45 o 
   5   7  13      748.36      787.55     25.52 o 
   6   7  13       30.00       29.61     11.34 o 
   7   7  13      134.51      112.26     21.17 o 
   8   7  13       51.25       51.18     19.12 o 
   9   7  13       11.78       15.99     20.21 o 
  -6   8  13       53.15       50.61     21.29 o 
  -5   8  13        1.64      -12.64     14.58 o 
  -4   8  13      133.20      147.94     23.16 o 
  -3   8  13      126.72       95.71     14.10 o 
  -2   8  13      415.05      374.70     21.72 o 
  -1   8  13      294.12      312.79     21.21 o 
   0   8  13        7.92        4.89      9.92 o 
   1   8  13       90.84       92.32     10.64 o 
   2   8  13        9.84       11.18      7.63 o 
   3   8  13      400.82      401.25     16.54 o 
   4   8  13      318.37      315.89     16.95 o 
   5   8  13       81.16       67.82     12.70 o 
   6   8  13       26.57       17.49     13.99 o 
   7   8  13       82.55       81.87     20.86 o 
   8   8  13      183.67      174.26     33.67 o 
   9   8  13       94.51       85.85     23.73 o 
  -6   9  13       18.01       17.51     15.76 o 
  -5   9  13      261.18      301.67     46.12 o 
  -4   9  13      154.43      129.00     24.12 o 
  -3   9  13      638.30      631.13     29.93 o 
  -2   9  13       66.17       65.85     18.68 o 
  -1   9  13      583.36      558.41     39.31 o 
   0   9  13      539.37      507.46     27.38 o 
   1   9  13      328.57      330.57     18.47 o 
   2   9  13       14.04       14.13      8.31 o 
   3   9  13      143.74      171.38     12.50 o 
   4   9  13       48.17       45.79      8.87 o 
   5   9  13       44.97       56.56     12.35 o 
   6   9  13      112.38      108.44     27.06 o 
   7   9  13       53.24       95.19     36.79 o 
   8   9  13       70.58       84.31     27.97 o 
   9   9  13      239.53      273.66     32.83 o 
  -6  10  13       54.24       31.74     17.35 o 
  -5  10  13      131.42      131.98     29.22 o 
  -4  10  13       25.87       17.89      8.89 o 
  -3  10  13       81.18       84.66     15.54 o 
  -2  10  13      134.07      191.72     24.38 o 
  -1  10  13      227.30      218.88     20.16 o 
   0  10  13      185.01      214.80     20.46 o 
   1  10  13      129.87      146.43     15.71 o 
   2  10  13       26.47       19.77      8.96 o 
   3  10  13        3.26       -5.10      7.44 o 
   4  10  13       11.93       14.87      7.94 o 
   5  10  13       96.05      113.59     19.92 o 
   6  10  13       57.09       73.05     32.75 o 
   7  10  13      550.70      577.09     40.23 o 
   8  10  13       71.22       99.77     51.90 o 
  -5  11  13        4.39       12.90     16.27 o 
  -4  11  13      174.20      179.00     18.20 o 
  -3  11  13        3.59        3.96     11.56 o 
  -2  11  13       27.54       55.71     15.63 o 
  -1  11  13      124.49      116.59     19.23 o 
   0  11  13       10.43       11.98     11.30 o 
   1  11  13       96.26      123.71     15.15 o 
   2  11  13      797.25      769.51     34.38 o 
   3  11  13      336.30      379.06     16.82 o 
   4  11  13      333.52      398.11     22.15 o 
   5  11  13      755.17      792.95     50.30 o 
   6  11  13        1.01       24.29     18.67 o 
   7  11  13       34.01       37.00     19.35 o 
   8  11  13        2.01       29.58     33.61 o 
  -5  12  13       37.28       24.19     28.68 o 
  -4  12  13       14.63       38.37     14.30 o 
  -3  12  13      115.64       82.63     17.56 o 
  -2  12  13       79.23       79.68     18.60 o 
  -1  12  13      146.57      160.70     38.60 o 
   0  12  13      280.81      276.11     26.98 o 
   1  12  13        6.48       19.74     10.57 o 
   2  12  13        0.28        4.13     11.23 o 
   3  12  13     1080.63     1093.80     41.65 o 
   4  12  13       20.65       53.89     13.44 o 
   5  12  13       39.06       34.45     14.78 o 
   6  12  13       41.69       83.50     43.07 o 
   7  12  13      280.18      288.90     49.65 o 
  -4  13  13        1.33        7.28     13.57 o 
  -3  13  13       18.18       31.22     15.71 o 
  -2  13  13       33.76       29.01     14.58 o 
  -1  13  13        1.76       -5.35     13.56 o 
   0  13  13      105.16       97.58     19.71 o 
   1  13  13       26.76       21.67     13.16 o 
   2  13  13        0.98        8.44     27.44 o 
   3  13  13      501.09      561.26     36.42 o 
   4  13  13      128.63      116.98     23.94 o 
   5  13  13       29.93       37.58     15.06 o 
   6  13  13      189.05      220.78     55.47 o 
   7  13  13       30.15       36.77     28.36 o 
  -3  14  13      123.83       90.71     20.63 o 
  -2  14  13       55.63       51.01     25.83 o 
  -1  14  13      353.24      358.47     35.28 o 
   0  14  13      129.83      108.93     22.43 o 
   1  14  13        0.21        9.97     12.97 o 
   2  14  13       33.53       40.63     20.57 o 
   3  14  13        3.78       11.05     19.22 o 
   4  14  13        0.34       12.00     13.42 o 
   5  14  13        3.82      -15.93     26.49 o 
   6  14  13        1.59       39.12     17.94 o 
  -1  15  13       18.19        2.24     15.11 o 
   0  15  13      175.34      218.09     28.08 o 
   1  15  13      227.24      245.63     24.45 o 
   2  15  13      141.88      170.45     39.13 o 
   3  15  13        0.02       -5.34     12.88 o 
   4  15  13       39.71       54.88     34.11 o 
  -1  -6  14       10.69       32.84     17.27 o 
   0  -6  14       50.98       50.38     26.32 o 
   1  -6  14       37.36       66.95     30.38 o 
   2  -6  14        1.04        2.40     16.56 o 
   3  -6  14       16.41       32.81     21.17 o 
   4  -6  14      107.74      179.54     54.87 o 
  -3  -5  14       67.57       41.71     17.43 o 
  -2  -5  14      565.89      538.85     36.41 o 
  -1  -5  14      126.33      120.22     22.81 o 
   0  -5  14        0.57       11.99     15.89 o 
   1  -5  14      156.47      156.82     25.50 o 
   2  -5  14        0.19       12.22     22.76 o 
   3  -5  14       16.67       15.90     15.69 o 
   4  -5  14      210.44      249.00     28.61 o 
   5  -5  14       32.90       31.61     18.55 o 
  -4  -4  14      108.05       96.61     18.34 o 
  -3  -4  14      268.15      312.55     27.82 o 
  -2  -4  14      371.37      361.42     31.08 o 
  -1  -4  14      787.92      806.51     46.16 o 
   0  -4  14        1.01       34.75     20.04 o 
   1  -4  14      251.01      238.40     29.11 o 
   2  -4  14      209.33      234.71     29.56 o 
   3  -4  14        0.00       -2.46     15.45 o 
   4  -4  14        8.67        7.41     15.36 o 
   5  -4  14      322.32      304.32     28.38 o 
   6  -4  14        0.11       -9.93     22.57 o 
  -4  -3  14        1.36        7.02     11.50 o 
  -3  -3  14       26.42       37.75     15.30 o 
  -2  -3  14      289.75      310.40     27.63 o 
  -1  -3  14      596.21      705.25     46.28 o 
   0  -3  14      205.26      248.66     26.81 o 
   1  -3  14       34.81        3.94     14.48 o 
   2  -3  14      294.75      274.46     25.17 o 
   3  -3  14       98.81      142.67     32.15 o 
   4  -3  14       99.81       96.69     17.92 o 
   5  -3  14      143.22      180.30     23.65 o 
   6  -3  14       11.14       28.10     29.97 o 
   7  -3  14       18.98        2.93     18.98 o 
  -5  -2  14      335.31      334.46     37.72 o 
  -4  -2  14       52.77       56.69     13.20 o 
  -3  -2  14       13.76       20.50     13.04 o 
  -2  -2  14        0.39        0.09     12.21 o 
  -1  -2  14      338.22      353.76     59.43 o 
   0  -2  14       10.86        3.54     18.35 o 
   1  -2  14       32.87       25.08     12.81 o 
   2  -2  14      382.68      381.81     25.00 o 
   3  -2  14       25.98       32.41     10.56 o 
   4  -2  14        8.38        8.24     10.86 o 
   5  -2  14       76.69       68.15     17.81 o 
   6  -2  14        0.54       -0.31     15.16 o 
   7  -2  14        1.32        1.23     15.30 o 
   8  -2  14        8.91        4.95     14.68 o 
  -5  -1  14       38.19       40.05     19.65 o 
  -4  -1  14      393.35      392.18     39.84 o 
  -3  -1  14       16.79       23.58     20.25 o 
  -2  -1  14       40.64       51.34     14.41 o 
  -1  -1  14      158.99      168.58     20.75 o 
   0  -1  14        0.16      -16.38     11.03 o 
   1  -1  14      467.74      397.23     24.04 o 
   2  -1  14       47.73       28.35     12.30 o 
   3  -1  14      346.79      286.61     18.21 o 
   4  -1  14        7.07       14.37     10.10 o 
   5  -1  14      386.89      418.49     30.44 o 
   6  -1  14      283.83      311.81     59.95 o 
   7  -1  14       54.79       56.04     19.47 o 
   8  -1  14      723.50      674.16     44.18 o 
  -6   0  14        1.28       -3.64     14.92 o 
  -5   0  14      296.14      338.79     34.79 o 
  -4   0  14      443.93      461.16     40.21 o 
  -3   0  14       56.85       52.23     12.88 o 
  -2   0  14      774.46      795.66     37.53 o 
  -1   0  14       16.21       20.60     10.02 o 
   0   0  14      474.83      486.35     24.69 o 
   1   0  14      143.27      154.30     17.04 o 
   2   0  14        7.94       -6.67      9.33 o 
   3   0  14      278.44      260.16     20.71 o 
   4   0  14        2.98       -7.99     13.25 o 
   5   0  14      286.02      276.61     28.73 o 
   6   0  14       23.58       10.31     18.04 o 
   7   0  14      200.88      203.27     27.76 o 
   8   0  14      257.26      279.92     31.60 o 
  -6   1  14      130.11      157.42     24.60 o 
  -5   1  14      146.00      144.00     24.13 o 
  -4   1  14      393.63      371.61     35.31 o 
  -3   1  14        3.90        3.50      8.20 o 
  -2   1  14      525.90      544.33     26.66 o 
  -1   1  14      246.51      260.76     19.34 o 
   0   1  14      234.20      215.25     31.07 o 
   1   1  14       96.56       85.45     14.10 o 
   2   1  14      571.63      630.28     29.56 o 
   3   1  14       71.83       76.46     12.38 o 
   4   1  14      468.38      470.62     23.78 o 
   5   1  14       21.97       36.62     14.45 o 
   6   1  14       72.05       62.36     16.40 o 
   7   1  14      249.23      253.78     29.36 o 
   8   1  14        0.09        8.51     18.10 o 
   9   1  14      159.46      171.78     29.03 o 
  -6   2  14       42.75       50.13     16.48 o 
  -5   2  14        7.32       24.17     15.88 o 
  -4   2  14       43.58       56.95     37.47 o 
  -3   2  14      233.42      228.80     17.14 o 
  -2   2  14       88.37       96.65     12.46 o 
  -1   2  14      636.67      625.64     26.61 o 
   0   2  14       45.80       37.97     11.14 o 
   1   2  14        6.67        2.14      9.14 o 
   2   2  14       42.88       39.05     12.88 o 
   3   2  14        5.13      -10.29      8.54 o 
   4   2  14       38.74       39.61     11.62 o 
   5   2  14       11.99       12.80     11.47 o 
   6   2  14        5.97        4.90     11.43 o 
   7   2  14      101.65      124.11     23.92 o 
   8   2  14      157.59      156.46     25.76 o 
   9   2  14      183.89      175.60     28.29 o 
  -6   3  14      127.42      140.75     21.42 o 
  -5   3  14        1.63        4.85     11.34 o 
  -4   3  14      321.70      290.83     26.53 o 
  -3   3  14       65.69       70.66      7.93 o 
  -2   3  14        3.33        6.03      8.54 o 
  -1   3  14      230.92      224.16     17.31 o 
   0   3  14      125.67      134.66     15.47 o 
   1   3  14       11.92       20.27     10.00 o 
   2   3  14     1066.86      946.10     36.30 o 
   3   3  14       10.12       11.08      9.29 o 
   4   3  14      780.41      789.85     29.83 o 
   5   3  14      653.95      666.82     28.86 o 
   6   3  14      522.17      517.34     30.38 o 
   7   3  14       82.02       63.56     19.63 o 
   8   3  14       52.41       45.52     25.90 o 
   9   3  14       35.97       51.87     20.60 o 
  -6   4  14      176.68      190.20     64.10 o 
  -5   4  14        6.01        9.94     12.25 o 
  -4   4  14      127.61      125.92     43.73 o 
  -3   4  14     1000.14      972.10     54.09 o 
  -2   4  14      145.84      152.42     14.56 o 
  -1   4  14       43.41       37.98     11.28 o 
   0   4  14      633.32      581.10     26.54 o 
   1   4  14      105.98       93.34     14.41 o 
   2   4  14      199.08      202.66     16.85 o 
   3   4  14      473.66      459.80     21.54 o 
   4   4  14      343.17      388.61     22.40 o 
   5   4  14       10.91       23.92     13.17 o 
   6   4  14       69.97       73.31     17.00 o 
   7   4  14       49.42       28.83     16.42 o 
   8   4  14        0.02        0.79     16.58 o 
   9   4  14       27.87       15.18     17.77 o 
  -6   5  14      177.09      225.95     22.97 o 
  -5   5  14      310.08      304.69     30.12 o 
  -4   5  14      139.11      148.74     18.44 o 
  -3   5  14     2848.01     2847.75     84.47 o 
  -2   5  14       48.31       34.09     14.00 o 
  -1   5  14       66.42       71.17     12.44 o 
   0   5  14        5.56       -0.74      8.94 o 
   1   5  14       34.22       34.36     12.88 o 
   2   5  14      344.06      321.12     23.71 o 
   3   5  14      101.91      105.53     13.38 o 
   4   5  14       57.08       39.41     12.01 o 
   5   5  14        5.90       10.86     11.35 o 
   6   5  14       21.99       30.04     13.23 o 
   7   5  14        6.18       -6.64     12.60 o 
   8   5  14        5.60       -9.91     15.65 o 
   9   5  14       85.47       98.17     36.19 o 
  -6   6  14        0.01       -7.56     12.94 o 
  -5   6  14       87.95       85.35     16.23 o 
  -4   6  14        1.18       -0.26     11.93 o 
  -3   6  14        6.25        8.34      7.58 o 
  -2   6  14      759.03      749.62     28.98 o 
  -1   6  14      105.63      117.82     14.72 o 
   0   6  14       26.85       18.61     16.41 o 
   1   6  14       87.82       87.95     14.90 o 
   2   6  14      643.97      617.25     25.98 o 
   3   6  14      134.43      145.47     12.36 o 
   4   6  14      125.96      133.31     17.82 o 
   5   6  14       90.21      114.41     13.75 o 
   6   6  14        2.56        1.22      9.59 o 
   7   6  14        1.40       -5.89     13.33 o 
   8   6  14      195.04      207.93     28.03 o 
   9   6  14       69.96       59.60     21.10 o 
  -6   7  14       11.34        7.42     17.84 o 
  -5   7  14       82.29       77.44     19.26 o 
  -4   7  14      101.40      113.01     18.80 o 
  -3   7  14        6.34       -0.35      8.56 o 
  -2   7  14      525.03      552.47     25.29 o 
  -1   7  14        1.85       -1.85      9.43 o 
   0   7  14      666.17      650.12     29.59 o 
   1   7  14       42.61       29.13     12.68 o 
   2   7  14     1011.21     1037.70     34.35 o 
   3   7  14      182.72      161.77     12.82 o 
   4   7  14      816.62      840.47     29.44 o 
   5   7  14      193.88      253.37     20.12 o 
   6   7  14      297.30      252.13     23.62 o 
   7   7  14      130.01      136.30     36.17 o 
   8   7  14        7.97        9.41     16.42 o 
   9   7  14       14.26       31.87     18.90 o 
  -6   8  14       56.01       38.34     17.17 o 
  -5   8  14      477.54      472.24     36.17 o 
  -4   8  14       45.06       34.31     16.77 o 
  -3   8  14       72.62       79.19     16.32 o 
  -2   8  14      377.04      390.44     22.70 o 
  -1   8  14      572.13      581.38     55.83 o 
   0   8  14      288.79      301.66     22.45 o 
   1   8  14      423.36      432.36     26.43 o 
   2   8  14       26.17        7.35     10.31 o 
   3   8  14      518.13      529.97     18.52 o 
   4   8  14     1799.75     1744.42     41.66 o 
   5   8  14       57.02       45.20     14.00 o 
   6   8  14      382.60      437.88     73.08 o 
   7   8  14        4.17       -2.68     15.26 o 
   8   8  14       64.55       64.03     20.18 o 
   9   8  14        1.29       14.89     18.10 o 
  -5   9  14       53.50       54.91     19.79 o 
  -4   9  14      449.48      441.97     48.12 o 
  -3   9  14      573.73      550.92     65.71 o 
  -2   9  14      324.35      334.02     26.70 o 
  -1   9  14      597.86      613.33     43.86 o 
   0   9  14       40.00       27.84     12.94 o 
   1   9  14      506.42      521.60     28.95 o 
   2   9  14      103.69      131.41     15.70 o 
   3   9  14      414.32      457.28     19.32 o 
   4   9  14       53.16       51.23     10.03 o 
   5   9  14       42.83       14.49     11.36 o 
   6   9  14        1.15       -0.60     15.15 o 
   7   9  14      509.11      516.96     45.37 o 
   8   9  14        0.38       -0.64     16.07 o 
  -5  10  14        0.26       -5.42     16.11 o 
  -4  10  14      596.63      693.95     72.86 o 
  -3  10  14      664.77      671.19     39.52 o 
  -2  10  14       20.15        8.79     12.30 o 
  -1  10  14       37.75       33.20     13.28 o 
   0  10  14        1.88       -3.18     10.63 o 
   1  10  14        2.90       -1.40     11.38 o 
   2  10  14        0.16        8.33      9.62 o 
   3  10  14      265.26      281.87     17.51 o 
   4  10  14      462.24      533.43     20.79 o 
   5  10  14        6.39        9.36     12.90 o 
   6  10  14      219.52      199.40     48.64 o 
   7  10  14      503.82      485.22     48.12 o 
  -5  11  14        2.81        8.22     26.44 o 
  -4  11  14       49.38       57.49     13.25 o 
  -3  11  14      364.50      381.99     26.53 o 
  -2  11  14        6.56        2.45     11.86 o 
  -1  11  14      432.32      423.83     35.75 o 
   0  11  14       75.63       72.53     16.63 o 
   1  11  14       74.70       71.62     15.71 o 
   2  11  14        3.11       -0.99     11.73 o 
   3  11  14      283.26      320.80     23.85 o 
   4  11  14      547.70      561.53     26.09 o 
   5  11  14      258.49      241.32     22.78 o 
   6  11  14      387.62      354.27     38.58 o 
   7  11  14        1.37        3.00     20.50 o 
  -4  12  14      162.40      203.69     20.26 o 
  -3  12  14       24.74       25.17     14.40 o 
  -2  12  14      129.71      140.43     31.25 o 
  -1  12  14      302.09      323.09     28.37 o 
   0  12  14        5.21       27.20     19.07 o 
   1  12  14      161.11      198.42     21.11 o 
   2  12  14      435.05      469.08     25.09 o 
   3  12  14       21.84       35.78     10.90 o 
   4  12  14       21.70       24.56     31.50 o 
   5  12  14       79.56      123.27     22.90 o 
   6  12  14        9.94       59.22     55.49 o 
   7  12  14      145.34      166.85     45.19 o 
  -3  13  14       56.10       35.88     16.51 o 
  -2  13  14       84.84       85.06     19.54 o 
  -1  13  14       29.14       15.11     14.04 o 
   0  13  14      121.97      163.04     24.24 o 
   1  13  14        3.24        4.21     15.69 o 
   2  13  14     1100.27     1113.50     63.91 o 
   3  13  14      312.19      315.98     20.79 o 
   4  13  14       39.02       72.21     21.96 o 
   5  13  14        1.14       17.80     28.41 o 
   6  13  14        0.33       38.63     18.72 o 
  -2  14  14      254.23      262.01     28.32 o 
  -1  14  14        8.41       16.78     32.41 o 
   0  14  14      148.68      199.20     26.72 o 
   1  14  14       96.30       64.86     16.75 o 
   2  14  14      253.90      254.86     24.39 o 
   3  14  14       31.98       34.87     13.78 o 
   4  14  14        0.61       18.32     24.78 o 
   5  14  14       77.13      102.29     24.68 o 
   0  15  14       20.89       30.68     18.30 o 
   1  15  14       19.43       24.69     14.57 o 
   2  15  14      161.83      187.59     23.27 o 
   3  15  14        3.98       26.35     14.06 o 
  -1  -5  15       57.74       32.35     19.59 o 
   0  -5  15       13.40        9.84     17.82 o 
   1  -5  15        6.04       -3.02     16.14 o 
   2  -5  15      195.89      253.38     32.13 o 
   3  -5  15      158.44      204.64     48.37 o 
   4  -5  15      146.91      193.52     26.26 o 
  -2  -4  15        1.43       19.96     16.43 o 
  -1  -4  15      292.49      335.34     31.73 o 
   0  -4  15        1.75        6.63     15.06 o 
   1  -4  15      256.80      263.88     30.58 o 
   2  -4  15       16.47       26.18     26.25 o 
   3  -4  15        1.18        3.86     11.26 o 
   4  -4  15        6.67       21.42     13.12 o 
   5  -4  15      159.61      197.58     25.01 o 
  -3  -3  15      316.33      321.14     42.35 o 
  -2  -3  15       10.40       -2.78     20.43 o 
  -1  -3  15     1720.70     1702.92     68.63 o 
   0  -3  15       34.28       72.79     19.93 o 
   1  -3  15       78.12       77.70     26.60 o 
   2  -3  15      156.11      141.35     29.14 o 
   3  -3  15      182.59      194.80     18.82 o 
   4  -3  15        5.92        5.89     12.65 o 
   5  -3  15       52.57       66.24     17.58 o 
   6  -3  15       42.40       79.96     23.76 o 
  -4  -2  15        0.76        0.93     10.97 o 
  -3  -2  15      705.60      772.90     62.89 o 
  -2  -2  15       18.72       24.65     14.40 o 
  -1  -2  15      614.63      644.03     38.77 o 
   0  -2  15       84.40       69.34     23.86 o 
   1  -2  15      665.13      735.31     43.73 o 
   2  -2  15        0.33       13.45     11.18 o 
   3  -2  15      287.44      295.48     19.89 o 
   4  -2  15       20.06       18.38     13.98 o 
   5  -2  15       29.59       15.41     20.18 o 
   6  -2  15        0.01      -18.75     21.41 o 
   7  -2  15        9.60       -2.58     16.47 o 
  -4  -1  15       17.78       20.40     16.07 o 
  -3  -1  15      219.24      254.48     22.76 o 
  -2  -1  15        1.74       -1.49     11.97 o 
  -1  -1  15      236.18      188.64     22.42 o 
   0  -1  15        3.95       27.36     16.04 o 
   1  -1  15       53.49       73.03     15.47 o 
   2  -1  15      744.16      623.92     34.51 o 
   3  -1  15      247.19      254.79     28.44 o 
   4  -1  15      320.76      318.66     28.29 o 
   5  -1  15        0.18       -6.68     13.37 o 
   6  -1  15      373.82      402.46     40.52 o 
   7  -1  15       31.47       51.74     24.81 o 
  -5   0  15        4.27       27.06     18.40 o 
  -4   0  15       48.27       95.01     24.93 o 
  -3   0  15       35.78       29.13     12.34 o 
  -2   0  15        3.28       18.33     17.48 o 
  -1   0  15       28.45       25.95     28.36 o 
   0   0  15      130.38      146.79     25.02 o 
   1   0  15      252.26      241.55     22.94 o 
   2   0  15      192.11      193.42     21.65 o 
   3   0  15       39.22       25.04     10.13 o 
   4   0  15      200.81      233.29     33.68 o 
   5   0  15        2.10       17.43     13.68 o 
   6   0  15      172.69      152.11     31.06 o 
   7   0  15        1.11       -0.80     28.07 o 
   8   0  15       76.41       79.06     31.36 o 
  -5   1  15       43.32       55.25     20.06 o 
  -4   1  15      210.79      249.37     31.66 o 
  -3   1  15       15.36       11.08     10.56 o 
  -2   1  15       80.53       77.78     13.83 o 
  -1   1  15       97.14      105.77     15.88 o 
   0   1  15       20.76       16.25     11.39 o 
   1   1  15      289.73      288.71     23.69 o 
   2   1  15       17.87       14.11     11.41 o 
   3   1  15       10.33        9.46      8.67 o 
   4   1  15       45.04       42.02     12.68 o 
   5   1  15      113.68       74.49     18.45 o 
   6   1  15        3.47        4.58     14.72 o 
   7   1  15       37.62       53.94     23.80 o 
   8   1  15      185.58      179.91     28.58 o 
  -5   2  15       75.66      101.11     21.87 o 
  -4   2  15       27.02        2.34     16.37 o 
  -3   2  15      542.10      596.34     29.47 o 
  -2   2  15        0.33        4.26      9.59 o 
  -1   2  15      413.53      426.10     24.98 o 
   0   2  15      794.17      775.17     32.22 o 
   1   2  15      451.63      382.68     25.33 o 
   2   2  15        1.85       -1.21     10.83 o 
   3   2  15       20.17       24.91     10.09 o 
   4   2  15      253.99      251.74     20.24 o 
   5   2  15       34.21       20.60     14.02 o 
   6   2  15      105.89       69.17     19.62 o 
   7   2  15       82.40       88.60     26.85 o 
   8   2  15       89.67      114.98     28.29 o 
  -5   3  15      330.65      384.32     35.07 o 
  -4   3  15      273.75      281.96     29.26 o 
  -3   3  15      916.08      947.66     33.05 o 
  -2   3  15      217.22      222.56     18.51 o 
  -1   3  15      109.16      104.66     14.22 o 
   0   3  15      791.31      795.96     32.39 o 
   1   3  15       47.15       45.31     12.81 o 
   2   3  15      693.57      590.35     48.51 o 
   3   3  15      131.06      124.16     13.15 o 
   4   3  15        6.85        6.04      9.81 o 
   5   3  15        6.41        5.28     13.86 o 
   6   3  15       34.67       22.12     15.33 o 
   7   3  15        5.35        5.28     22.10 o 
   8   3  15       51.83       52.77     20.14 o 
   9   3  15      102.39      148.98     34.05 o 
  -5   4  15        3.19       -3.15     12.15 o 
  -4   4  15      369.61      359.49     30.52 o 
  -3   4  15       46.85       40.80      9.41 o 
  -2   4  15      101.04      106.44     14.32 o 
  -1   4  15        7.72        2.59      9.98 o 
   0   4  15      728.51      748.12     36.91 o 
   1   4  15       79.80       70.92     14.22 o 
   2   4  15      882.56      883.75     36.60 o 
   3   4  15      263.28      297.09     17.73 o 
   4   4  15       86.76      111.33     15.75 o 
   5   4  15       42.87       64.67     14.89 o 
   6   4  15        3.39        2.57     14.43 o 
   7   4  15       22.26       28.75     19.53 o 
   8   4  15        0.01       15.31     16.53 o 
   9   4  15       20.74       11.70     15.98 o 
  -5   5  15       18.81        8.24     25.37 o 
  -4   5  15        0.12        4.88     13.50 o 
  -3   5  15      539.08      517.78     22.29 o 
  -2   5  15      455.60      414.71     22.05 o 
  -1   5  15        4.55       -8.44      9.37 o 
   0   5  15      367.03      360.32     23.33 o 
   1   5  15       53.44       46.40     13.38 o 
   2   5  15       99.86       89.53     14.34 o 
   3   5  15        0.42      -11.83      8.18 o 
   4   5  15      116.32      125.05     16.64 o 
   5   5  15       92.52       83.73     16.32 o 
   6   5  15       13.25       -0.34     14.57 o 
   7   5  15        0.85        5.08     17.83 o 
   8   5  15      100.32      115.88     26.39 o 
   9   5  15       33.85       -1.99     19.03 o 
  -5   6  15      186.87      187.16     24.82 o 
  -4   6  15      492.50      563.01     38.53 o 
  -3   6  15        0.37        3.23      7.16 o 
  -2   6  15      481.97      526.59     24.96 o 
  -1   6  15        0.48       -1.78     12.17 o 
   0   6  15       79.87       75.63     14.28 o 
   1   6  15       75.67       79.24     15.24 o 
   2   6  15      143.41      138.21     16.12 o 
   3   6  15       30.69       24.11      8.93 o 
   4   6  15       49.01       45.45     13.29 o 
   5   6  15       54.01       43.69     13.51 o 
   6   6  15     1059.84     1051.12     52.14 o 
   7   6  15       34.17       35.96     21.88 o 
   8   6  15      290.47      244.55     30.98 o 
   9   6  15       47.69       34.79     18.98 o 
  -5   7  15      116.85      102.38     23.48 o 
  -4   7  15      127.17      125.14     23.00 o 
  -3   7  15        0.04       -3.42      7.83 o 
  -2   7  15       88.83       95.63     14.81 o 
  -1   7  15        0.48        1.59     10.34 o 
   0   7  15       27.69        9.42     11.23 o 
   1   7  15        0.70       -7.67     10.54 o 
   2   7  15      391.26      385.17     49.78 o 
   3   7  15       42.89       36.34      9.51 o 
   4   7  15        6.96        6.12     11.41 o 
   5   7  15      121.89      117.58     20.64 o 
   6   7  15      111.15      120.80     22.54 o 
   7   7  15       64.55       46.23     22.53 o 
   8   7  15      425.39      425.27     54.99 o 
  -5   8  15      135.08      163.29     25.38 o 
  -4   8  15      126.39       81.72     31.42 o 
  -3   8  15      318.38      333.82     19.28 o 
  -2   8  15     1929.07     1916.42     54.20 o 
  -1   8  15      432.28      405.91     24.86 o 
   0   8  15        0.37        2.24     12.18 o 
   1   8  15      459.26      486.76     28.79 o 
   2   8  15      603.12      582.49     26.97 o 
   3   8  15        1.27       10.63      8.17 o 
   4   8  15      331.23      404.71     24.02 o 
   5   8  15       13.42       11.94     15.35 o 
   6   8  15      108.02      103.92     21.81 o 
   7   8  15      352.86      321.38     48.69 o 
   8   8  15      160.02      150.82     27.13 o 
  -5   9  15        4.39      -13.07     15.49 o 
  -4   9  15        0.04       -0.58     15.55 o 
  -3   9  15      342.37      339.28     22.10 o 
  -2   9  15       32.86       38.08     12.72 o 
  -1   9  15       94.80       99.58     15.82 o 
   0   9  15      168.82      141.04     18.38 o 
   1   9  15       71.25       64.29     15.67 o 
   2   9  15      554.38      553.15     33.48 o 
   3   9  15        2.52        2.35     10.39 o 
   4   9  15        6.60        3.65     10.41 o 
   5   9  15      190.01      204.54     24.13 o 
   6   9  15       35.63       43.85     18.74 o 
   7   9  15        1.99        3.58     20.88 o 
   8   9  15        4.14       18.68     18.30 o 
  -4  10  15       55.73       52.17     21.27 o 
  -3  10  15       67.01       77.17     14.91 o 
  -2  10  15       54.18       44.77     24.15 o 
  -1  10  15        2.36        0.62     11.34 o 
   0  10  15      150.72      133.17     18.43 o 
   1  10  15      111.64      159.16     22.32 o 
   2  10  15       53.65       42.00     12.65 o 
   3  10  15       24.34       18.46     11.50 o 
   4  10  15       33.64       29.41     12.11 o 
   5  10  15      510.53      529.82     32.30 o 
   6  10  15      752.08      781.32     69.15 o 
   7  10  15        9.99       23.53     35.92 o 
   8  10  15       20.29       -1.05     24.53 o 
  -4  11  15      203.64      184.00     29.89 o 
  -3  11  15       15.21        6.66     12.35 o 
  -2  11  15        0.37        6.70     12.40 o 
  -1  11  15      664.32      726.08     38.29 o 
   0  11  15      304.55      304.52     24.88 o 
   1  11  15        1.99        8.02     12.37 o 
   2  11  15       25.82       31.05     12.55 o 
   3  11  15      191.32      225.25     22.93 o 
   4  11  15       21.36       32.09     12.83 o 
   5  11  15      844.62      860.01     41.93 o 
   6  11  15       60.86       57.35     24.19 o 
   7  11  15       24.93       31.49     30.39 o 
  -3  12  15       76.06       74.01     17.15 o 
  -2  12  15        5.65       -1.34     13.06 o 
  -1  12  15        4.32       17.66     14.77 o 
   0  12  15      135.88      171.73     23.83 o 
   1  12  15       47.67       73.97     16.74 o 
   2  12  15        0.26       10.01     10.87 o 
   3  12  15      188.25      188.57     21.59 o 
   4  12  15        0.28       -2.72     11.78 o 
   5  12  15       19.91       22.04     14.67 o 
   6  12  15      124.75      143.84     39.98 o 
  -2  13  15       74.75       95.24     19.82 o 
  -1  13  15       14.40       25.11     24.58 o 
   0  13  15      276.40      299.24     30.04 o 
   1  13  15      182.80      215.23     31.19 o 
   2  13  15       42.74       60.82     16.46 o 
   3  13  15      374.12      435.89     45.89 o 
   4  13  15      152.74      170.49     24.90 o 
   5  13  15       65.84      100.08     19.39 o 
  -1  14  15       39.70       47.53     18.25 o 
   0  14  15        0.42        4.07     15.89 o 
   1  14  15      120.35      125.31     24.30 o 
   2  14  15        3.53       -5.49     12.77 o 
   3  14  15      113.30      115.64     20.13 o 
   4  14  15       22.09       48.20     25.41 o 
   0  -4  16      403.86      443.70     37.63 o 
   1  -4  16       10.68       12.16     17.83 o 
   2  -4  16      125.01      112.05     44.68 o 
   3  -4  16      105.82      -12.00     28.06 o 
  -2  -3  16        0.17       -2.31     15.18 o 
  -1  -3  16       92.18      110.59     22.42 o 
   0  -3  16      201.91      175.26     26.80 o 
   1  -3  16       61.80       56.25     20.65 o 
   2  -3  16        0.07       16.02     17.16 o 
   3  -3  16       76.14       56.96     20.80 o 
   4  -3  16        0.63       15.16     13.09 o 
   5  -3  16       17.05       30.84     18.86 o 
  -2  -2  16        9.54       28.57     16.25 o 
  -1  -2  16      177.99      268.88     28.36 o 
   0  -2  16        9.02        2.70     14.14 o 
   1  -2  16       22.71       -1.73     34.54 o 
   2  -2  16       42.86       47.87     19.90 o 
   3  -2  16      152.88      130.95     21.21 o 
   4  -2  16        9.64       18.40     13.11 o 
   5  -2  16       88.44       66.32     18.34 o 
   6  -2  16       23.55       13.49     20.87 o 
  -3  -1  16        2.38        8.76     15.94 o 
  -2  -1  16        0.68       -6.81     11.01 o 
  -1  -1  16      144.53      133.18     21.86 o 
   0  -1  16      121.73      108.66     20.92 o 
   1  -1  16        2.65       -3.89     16.58 o 
   2  -1  16       17.02       34.79     13.85 o 
   3  -1  16       99.36       53.08     16.67 o 
   4  -1  16       41.27       33.65     13.78 o 
   5  -1  16       34.61       38.90     16.24 o 
   6  -1  16        9.32       28.98     20.18 o 
  -4   0  16       66.67       39.86     21.75 o 
  -3   0  16       78.20       84.77     20.77 o 
  -2   0  16        6.02       -1.08     12.46 o 
  -1   0  16      173.30      190.80     22.91 o 
   0   0  16       37.94       12.37     22.70 o 
   1   0  16      471.87      467.45     30.46 o 
   2   0  16        0.66       -7.46     11.10 o 
   3   0  16       13.11       10.01     13.85 o 
   4   0  16      474.26      515.34     27.08 o 
   5   0  16        0.30        9.59     14.29 o 
   6   0  16       55.87       10.32     18.37 o 
   7   0  16       45.59       44.22     22.81 o 
  -4   1  16       84.10       84.67     24.80 o 
  -3   1  16      304.50      398.48     25.61 o 
  -2   1  16       22.51       32.02     14.35 o 
  -1   1  16       47.87       38.53     13.22 o 
   0   1  16        1.24       -5.01     10.11 o 
   1   1  16       23.80       23.53     12.81 o 
   2   1  16      130.05      134.93     19.68 o 
   3   1  16       22.66       10.60     13.57 o 
   4   1  16      139.18      154.73     17.35 o 
   5   1  16      315.56      344.43     29.17 o 
   6   1  16      477.28      470.40     34.42 o 
   7   1  16      112.10       63.71     25.09 o 
  -4   2  16        0.06        1.88     17.76 o 
  -3   2  16      745.64      812.13     41.14 o 
  -2   2  16      166.01      150.27     17.12 o 
  -1   2  16        1.25       -8.02     10.06 o 
   0   2  16       93.74      107.49     17.20 o 
   1   2  16       86.32       90.40     17.30 o 
   2   2  16        9.25       12.48     12.51 o 
   3   2  16      161.39      118.85     20.60 o 
   4   2  16       76.22       93.35     15.12 o 
   5   2  16      298.09      298.30     27.37 o 
   6   2  16      381.27      399.22     53.17 o 
   7   2  16      140.85      103.38     27.79 o 
   8   2  16     1129.20     1022.28     66.49 o 
  -5   3  16       29.08       40.74     19.33 o 
  -4   3  16        0.29       12.45     16.63 o 
  -3   3  16      374.77      454.64     22.61 o 
  -2   3  16       70.14       74.38     16.27 o 
  -1   3  16       85.62      101.40     16.26 o 
   0   3  16        9.24       11.11     11.87 o 
   1   3  16       18.82       15.96     12.85 o 
   2   3  16      147.28      139.99     20.01 o 
   3   3  16      133.87      122.73     20.26 o 
   4   3  16       11.20       13.01     10.62 o 
   5   3  16      353.88      348.79     28.88 o 
   6   3  16      126.21      116.91     21.23 o 
   7   3  16        3.85       -2.73     17.97 o 
   8   3  16     1029.64     1100.29    106.99 o 
  -5   4  16       86.31       95.41     23.63 o 
  -4   4  16        3.71        2.50     13.76 o 
  -3   4  16      212.43      218.98     27.45 o 
  -2   4  16        2.67       -0.91      9.60 o 
  -1   4  16      168.99      176.64     18.69 o 
   0   4  16       59.17       69.04     15.36 o 
   1   4  16      209.59      185.41     25.52 o 
   2   4  16       16.22       25.75     12.68 o 
   3   4  16      295.71      286.45     28.56 o 
   4   4  16        0.22        7.71     10.38 o 
   5   4  16        0.07        4.15     12.99 o 
   6   4  16        0.02       13.67     15.53 o 
   7   4  16        9.35        9.44     19.47 o 
   8   4  16      162.15      127.52     30.96 o 
  -5   5  16       34.05       22.75     29.28 o 
  -4   5  16       37.19       29.95     18.50 o 
  -3   5  16      815.00      802.76     46.89 o 
  -2   5  16      153.20      144.34     16.60 o 
  -1   5  16      233.21      212.19     20.03 o 
   0   5  16      566.16      577.98     31.76 o 
   1   5  16      182.60      231.72     23.11 o 
   2   5  16       66.64       61.34     14.39 o 
   3   5  16        0.89       -1.55     11.75 o 
   4   5  16       24.24       42.14     12.80 o 
   5   5  16        1.06       -0.83     14.30 o 
   6   5  16       51.52       79.63     19.88 o 
   7   5  16       82.18       83.41     39.77 o 
   8   5  16        1.99       17.16     21.19 o 
  -5   6  16      184.03      241.45     35.96 o 
  -4   6  16       61.02       32.74     16.97 o 
  -3   6  16      144.03      153.50     24.40 o 
  -2   6  16        4.22        0.92      9.81 o 
  -1   6  16      101.37      115.40     17.17 o 
   0   6  16       89.68       95.69     17.34 o 
   1   6  16        2.19      -12.89     20.07 o 
   2   6  16      131.44      129.23     17.43 o 
   3   6  16      307.44      326.07     24.59 o 
   4   6  16      252.47      290.51     21.72 o 
   5   6  16      135.92      142.32     22.55 o 
   6   6  16      508.64      565.30     38.08 o 
   7   6  16       55.01       70.28     34.48 o 
   8   6  16       17.20       38.30     23.11 o 
  -4   7  16      290.61      340.12     48.96 o 
  -3   7  16      193.53      178.43     14.70 o 
  -2   7  16      483.38      487.23     27.89 o 
  -1   7  16       20.62       25.43     13.19 o 
   0   7  16       10.96       -4.30     10.28 o 
   1   7  16        0.44       16.92     11.65 o 
   2   7  16       18.24       11.62     11.99 o 
   3   7  16      533.87      549.02     29.93 o 
   4   7  16      300.80      320.56     22.61 o 
   5   7  16      365.34      369.39     31.27 o 
   6   7  16        0.04       -6.34     13.18 o 
   7   7  16      351.33      399.97    103.27 o 
   8   7  16       94.86       83.16     28.81 o 
  -4   8  16        1.97       -9.63     14.74 o 
  -3   8  16      370.06      358.48     20.49 o 
  -2   8  16       20.77        8.01     11.46 o 
  -1   8  16       34.49       20.08     16.14 o 
   0   8  16     1389.50     1418.85     47.75 o 
   1   8  16        0.03       -3.66     10.74 o 
   2   8  16      298.77      307.78     23.67 o 
   3   8  16       65.89       74.95     16.54 o 
   4   8  16      203.30      251.63     22.82 o 
   5   8  16       44.43       44.07     16.80 o 
   6   8  16       37.94       51.52     18.83 o 
   7   8  16      118.25      202.01     34.31 o 
   8   8  16       92.27       98.32     29.40 o 
  -4   9  16       72.33       82.13     26.37 o 
  -3   9  16       76.17      107.96     16.30 o 
  -2   9  16      139.69       95.34     21.24 o 
  -1   9  16      593.12      603.05     42.59 o 
   0   9  16     1408.56     1358.83     48.89 o 
   1   9  16       25.20       13.03     15.45 o 
   2   9  16      117.61      132.93     18.64 o 
   3   9  16       87.65       66.75     16.06 o 
   4   9  16       12.85       10.66     10.76 o 
   5   9  16        0.05        9.42     14.19 o 
   6   9  16      107.18      112.02     23.29 o 
   7   9  16        4.77      -12.16     19.17 o 
  -4  10  16      228.38      303.14     35.44 o 
  -3  10  16        3.26        7.69     10.88 o 
  -2  10  16       31.47       47.12     14.85 o 
  -1  10  16      135.59      128.25     19.08 o 
   0  10  16     1482.13     1510.93     51.82 o 
   1  10  16      280.63      324.74     26.32 o 
   2  10  16       50.20       48.98     14.89 o 
   3  10  16      132.43      121.77     19.18 o 
   4  10  16       86.60       72.28     14.09 o 
   5  10  16      114.19      130.01     25.48 o 
   6  10  16      117.25      129.43     24.65 o 
   7  10  16       66.77       69.99     27.29 o 
  -3  11  16      137.60      137.89     18.09 o 
  -2  11  16      108.46      137.21     20.37 o 
  -1  11  16      422.71      455.60     47.15 o 
   0  11  16      342.84      384.15     28.10 o 
   1  11  16      171.08      174.01     24.48 o 
   2  11  16        1.00        3.29     11.58 o 
   3  11  16      246.36      271.65     24.78 o 
   4  11  16      121.26      117.80     15.87 o 
   5  11  16      229.84      289.74     27.23 o 
   6  11  16      563.21      588.02     58.40 o 
  -2  12  16      116.83      107.23     23.89 o 
  -1  12  16       49.72      100.41     22.58 o 
   0  12  16        0.80       11.39     15.63 o 
   1  12  16       37.62       55.77     17.89 o 
   2  12  16       12.65        1.57     11.58 o 
   3  12  16      559.43      647.07     37.13 o 
   4  12  16        4.49       14.00     12.52 o 
   5  12  16       38.64       32.68     16.17 o 
   6  12  16       94.16      114.74     29.42 o 
  -1  13  16      218.08      207.44     26.07 o 
   0  13  16      104.35       63.09     19.93 o 
   1  13  16       81.33       88.11     22.36 o 
   2  13  16       27.02       10.34     14.34 o 
   3  13  16      123.88      116.54     20.03 o 
   4  13  16       65.76       55.68     17.58 o 
   5  13  16        1.14        7.37     13.96 o 
   1  14  16       55.45       57.28     20.50 o 
   2  14  16       50.68       76.10     18.87 o 
   3  14  16       40.57       41.90     17.35 o 
  -1  -2  17      136.96      106.55     22.37 o 
   0  -2  17       40.48       66.47     30.43 o 
   1  -2  17       35.26       70.69     21.54 o 
   2  -2  17       81.25       85.86     23.56 o 
   3  -2  17       26.15       47.24     19.44 o 
   4  -2  17      282.29      318.15     39.51 o 
  -2  -1  17      352.25      434.88     32.71 o 
  -1  -1  17      318.84      358.73     46.36 o 
   0  -1  17      128.00      111.82     22.43 o 
   1  -1  17       49.34       -3.54     62.17 o 
   2  -1  17      139.40      164.47     22.81 o 
   3  -1  17       19.04       16.74     13.46 o 
   4  -1  17        0.59       15.67     15.88 o 
   5  -1  17        0.25       16.93     17.28 o 
  -2   0  17        0.01       10.80     13.83 o 
  -1   0  17      168.92      151.67     22.69 o 
   0   0  17       97.58       97.39     31.01 o 
   1   0  17        6.28       17.47     12.98 o 
   2   0  17      649.02      619.94     36.24 o 
   3   0  17        1.84       11.82     12.54 o 
   4   0  17       31.49       39.34     13.82 o 
   5   0  17       22.84       21.48     14.29 o 
   6   0  17       21.51        3.40     18.40 o 
  -3   1  17       60.50       51.49     13.66 o 
  -2   1  17       19.15       24.25     15.40 o 
  -1   1  17      107.41      125.86     20.82 o 
   0   1  17      468.71      481.27     30.52 o 
   1   1  17       35.06       35.27     14.66 o 
   2   1  17     1101.64     1099.84     51.51 o 
   3   1  17        9.01        4.41     12.20 o 
   4   1  17       12.77       25.39     11.21 o 
   5   1  17      252.17      248.64     34.76 o 
   6   1  17        4.35        3.84     15.61 o 
  -3   2  17       61.05       65.34     19.37 o 
  -2   2  17        2.44       -2.78     12.86 o 
  -1   2  17      113.32      100.47     16.88 o 
   0   2  17      196.68      196.39     21.80 o 
   1   2  17      147.57      136.46     20.46 o 
   2   2  17       72.96       79.03     18.14 o 
   3   2  17       66.83       82.42     18.75 o 
   4   2  17        2.12        2.93     10.56 o 
   5   2  17      129.41      152.60     21.96 o 
   6   2  17      156.37      172.34     25.00 o 
   7   2  17      780.47      851.53     57.25 o 
  -3   3  17      574.96      670.28     31.70 o 
  -2   3  17       48.24       37.97     12.96 o 
  -1   3  17      447.88      419.33     27.48 o 
   0   3  17       45.63       41.18     14.40 o 
   1   3  17        4.20        7.16     12.23 o 
   2   3  17      359.01      344.29     28.59 o 
   3   3  17        8.22       15.93     12.95 o 
   4   3  17        0.11        1.63     10.18 o 
   5   3  17      152.05      164.76     22.61 o 
   6   3  17      222.15      207.02     43.07 o 
   7   3  17      871.23      860.50     58.92 o 
  -4   4  17        0.06       -8.33     17.88 o 
  -3   4  17      777.44      715.59     45.39 o 
  -2   4  17      317.17      366.07     24.14 o 
  -1   4  17      892.84      907.98     39.71 o 
   0   4  17      208.63      236.53     23.21 o 
   1   4  17      105.20      117.11     19.48 o 
   2   4  17       31.48       40.31     15.56 o 
   3   4  17       67.18       70.05     18.00 o 
   4   4  17       45.41       16.81     12.74 o 
   5   4  17        2.39        3.45     13.33 o 
   6   4  17      248.35      331.04     40.30 o 
   7   4  17       80.61       72.32     25.14 o 
  -4   5  17       10.42       10.57     15.87 o 
  -3   5  17      232.46      226.88     27.94 o 
  -2   5  17     1179.54     1160.04     43.60 o 
  -1   5  17      261.20      273.61     23.31 o 
   0   5  17      506.35      478.55     30.33 o 
   1   5  17      545.93      543.87     33.08 o 
   2   5  17       88.20       39.27     15.76 o 
   3   5  17       13.89        3.51     12.15 o 
   4   5  17        8.37       30.10     11.77 o 
   5   5  17        9.36       26.26     14.85 o 
   6   5  17       22.10        4.07     16.03 o 
   7   5  17        1.46       11.14     19.97 o 
  -4   6  17        5.53       18.46     16.93 o 
  -3   6  17       48.85       46.11     18.27 o 
  -2   6  17      476.86      457.93     26.66 o 
  -1   6  17       34.61       20.58     13.22 o 
   0   6  17       92.87       91.66     18.10 o 
   1   6  17        9.30        9.71     13.20 o 
   2   6  17       47.82       18.46     14.21 o 
   3   6  17       73.73       42.93     17.43 o 
   4   6  17       30.64       55.85     20.14 o 
   5   6  17       79.65       84.27     18.56 o 
   6   6  17       28.26       14.80     15.52 o 
   7   6  17        3.24       26.10     20.07 o 
  -4   7  17       34.17       26.38     18.84 o 
  -3   7  17        0.46        4.03     16.27 o 
  -2   7  17       25.30       28.76     12.15 o 
  -1   7  17      104.94       77.30     16.92 o 
   0   7  17        0.13      -15.20     11.74 o 
   1   7  17       18.03       -7.55     11.87 o 
   2   7  17       30.02       23.52     14.66 o 
   3   7  17       18.69       24.50     12.77 o 
   4   7  17       59.51       54.85     13.38 o 
   5   7  17        6.73       21.40     14.91 o 
   6   7  17      126.10       76.23     25.85 o 
   7   7  17       12.64       18.00     21.41 o 
  -3   8  17       19.14       16.80     18.23 o 
  -2   8  17       16.30       18.22     12.74 o 
  -1   8  17      343.16      328.92     26.48 o 
   0   8  17       22.78       40.89     15.16 o 
   1   8  17       24.82        4.57     13.44 o 
   2   8  17        1.19       -3.38     13.71 o 
   3   8  17       11.81        9.46     13.20 o 
   4   8  17        2.76       -4.07     10.23 o 
   5   8  17      183.06      240.70     44.14 o 
   6   8  17       77.49       84.65     21.41 o 
   7   8  17       66.37       57.75     24.66 o 
  -3   9  17      300.92      302.44     20.23 o 
  -2   9  17        0.04        1.78     11.37 o 
  -1   9  17      337.36      330.61     27.19 o 
   0   9  17      138.34      119.40     30.02 o 
   1   9  17       32.17       31.05     15.20 o 
   2   9  17      173.28      160.57     24.12 o 
   3   9  17       68.34       61.23     16.17 o 
   4   9  17       36.47       18.95     13.39 o 
   5   9  17       31.23       25.10     16.02 o 
   6   9  17      294.49      326.52     32.43 o 
   7   9  17       62.58       39.72     30.58 o 
  -2  10  17        5.06       10.09     13.24 o 
  -1  10  17       14.76       26.22     15.00 o 
   0  10  17      136.70      134.04     29.00 o 
   1  10  17       72.15       70.93     18.79 o 
   2  10  17       13.39      -16.15     16.05 o 
   3  10  17       20.78       23.75     14.47 o 
   4  10  17       39.95       46.38     14.97 o 
   5  10  17       17.91       18.24     15.99 o 
   6  10  17        2.96       -2.38     16.19 o 
  -2  11  17      476.06      440.31     31.06 o 
  -1  11  17      146.50      124.69     21.27 o 
   0  11  17        0.05      -13.99     12.61 o 
   1  11  17      185.44      218.38     27.19 o 
   2  11  17      164.25      151.93     24.04 o 
   3  11  17       26.13       48.53     16.15 o 
   4  11  17       44.01       47.32     16.31 o 
   5  11  17      211.06      237.58     48.01 o 
  -1  12  17       14.86        3.81     14.92 o 
   0  12  17       26.75       18.65     15.67 o 
   1  12  17       81.67      105.76     29.98 o 
   2  12  17       74.03       70.68     21.19 o 
   3  12  17       25.61       35.44     15.68 o 
   4  12  17       71.16       62.25     30.45 o 
   5  12  17      176.21      207.81     34.37 o 
   1  13  17        0.00       -6.83     13.27 o 
   2  13  17       43.68       50.11     19.93 o 
   3  13  17       20.22       43.87     16.73 o 
   1  -1  18       60.59       79.80     24.69 o 
   2  -1  18       14.56       17.32     19.18 o 
   0   0  18       75.25       79.96     38.73 o 
   1   0  18       10.00        3.29     16.20 o 
   2   0  18      162.57      145.07     22.56 o 
   3   0  18       60.71       37.82     20.80 o 
   4   0  18       16.62        7.07     18.04 o 
  -1   1  18        3.95       12.48     14.95 o 
   0   1  18      209.93      158.16     40.71 o 
   1   1  18       19.03       23.97     13.76 o 
   2   1  18      116.80       97.87     22.56 o 
   3   1  18        5.06      -13.81     12.44 o 
   4   1  18       60.79       33.38     16.31 o 
   5   1  18       16.88       29.83     16.01 o 
  -2   2  18      181.90      212.31     23.46 o 
  -1   2  18        0.89       19.35     14.78 o 
   0   2  18       68.35       92.83     18.47 o 
   1   2  18      169.68      195.71     23.57 o 
   2   2  18       48.98       50.39     16.92 o 
   3   2  18        2.18        8.40     13.96 o 
   4   2  18       67.58       46.69     17.31 o 
   5   2  18        3.57       21.89     14.64 o 
  -2   3  18        1.19        5.25     12.93 o 
  -1   3  18        4.39       14.14     12.56 o 
   0   3  18       81.29       67.64     17.14 o 
   1   3  18      276.47      277.80     26.21 o 
   2   3  18       14.45        3.57     12.41 o 
   3   3  18       17.06       25.56     15.60 o 
   4   3  18      314.63      311.94     30.72 o 
   5   3  18       14.24       16.89     14.98 o 
   6   3  18       38.20       25.70     16.39 o 
  -2   4  18      123.11      178.18     19.45 o 
  -1   4  18      312.61      347.63     29.48 o 
   0   4  18      105.71      134.98     19.97 o 
   1   4  18        7.47        3.08     12.58 o 
   2   4  18      470.96      392.66     31.25 o 
   3   4  18        0.05       10.53     13.44 o 
   4   4  18      102.25      102.66     21.47 o 
   5   4  18      110.13      126.63     20.48 o 
   6   4  18      157.80      118.81     23.31 o 
  -2   5  18       13.33        9.18     11.31 o 
  -1   5  18      912.29      930.36     41.87 o 
   0   5  18        5.81        9.80     12.70 o 
   1   5  18       17.98        7.48     13.49 o 
   2   5  18        3.93        5.01     13.53 o 
   3   5  18       17.62        1.46     13.45 o 
   4   5  18        5.87       -3.14     13.03 o 
   5   5  18       47.71       56.96     17.15 o 
   6   5  18       75.88      124.06     22.74 o 
  -2   6  18       48.97       46.22     18.38 o 
  -1   6  18       93.63       91.77     17.15 o 
   0   6  18      221.90      197.68     23.31 o 
   1   6  18       14.34        4.59     13.44 o 
   2   6  18        9.05        3.73     13.40 o 
   3   6  18       75.69       74.11     19.79 o 
   4   6  18      197.97      237.61     28.39 o 
   5   6  18      122.89       80.63     18.82 o 
   6   6  18        0.95      -12.35     19.31 o 
  -2   7  18      205.63      197.18     21.27 o 
  -1   7  18       33.33       56.23     16.06 o 
   0   7  18      426.95      489.21     33.19 o 
   1   7  18      181.83      179.61     35.79 o 
   2   7  18      134.62      168.75     23.46 o 
   3   7  18       47.19       23.17     15.05 o 
   4   7  18      563.56      558.20     39.04 o 
   5   7  18       69.54       44.29     16.80 o 
   6   7  18      183.76      188.12     26.07 o 
  -2   8  18        0.87        1.56     11.51 o 
  -1   8  18        0.10        9.32     13.34 o 
   0   8  18      290.61      345.60     29.74 o 
   1   8  18       72.67       90.35     19.89 o 
   2   8  18      399.12      366.66     31.51 o 
   3   8  18      131.91      140.51     20.78 o 
   4   8  18        0.19      -17.76     19.39 o 
   5   8  18      172.29      196.18     28.06 o 
   6   8  18      365.82      463.98     54.66 o 
  -2   9  18       72.95       75.43     16.52 o 
  -1   9  18      264.26      237.95     36.19 o 
   0   9  18      388.99      442.73     49.31 o 
   1   9  18      201.98      163.71     23.89 o 
   2   9  18      151.26      186.32     25.69 o 
   3   9  18      212.56      230.03     24.07 o 
   4   9  18        0.14       24.24     14.57 o 
   5   9  18       60.45      105.53     31.95 o 
  -1  10  18      389.15      398.42     30.58 o 
   0  10  18       25.67       12.16     14.63 o 
   1  10  18       32.62       48.01     18.26 o 
   2  10  18       38.09       10.86     21.85 o 
   3  10  18      198.21      211.56     23.87 o 
   4  10  18       42.12       37.05     16.08 o 
   5  10  18        2.75       -0.96     23.13 o 
   0  11  18       39.77       70.80     19.07 o 
   1  11  18       58.24       41.99     18.75 o 
   2  11  18       59.65       67.84     20.67 o 
   3  11  18       79.17       97.49     19.39 o 
   4  11  18       43.66       36.96     19.42 o 
   2  12  18        0.32        4.94     16.22 o 
   1   2  19      232.24      215.38     27.46 o 
   2   2  19      216.13      278.29     59.98 o 
   3   2  19       86.99       90.62     20.60 o 
   0   3  19        5.27        8.33     12.60 o 
   1   3  19        1.21        3.94     13.21 o 
   2   3  19      277.40      278.40     35.24 o 
   3   3  19        6.24       -8.06     14.75 o 
   4   3  19      114.17      131.30     23.88 o 
  -1   4  19      135.06      151.87     20.94 o 
   0   4  19        2.54       12.84     13.35 o 
   1   4  19        1.32       16.42     13.74 o 
   2   4  19      595.84      579.45     37.93 o 
   3   4  19        0.07        4.89     20.75 o 
   4   4  19      170.99      216.56     35.45 o 
   5   4  19       15.21       14.22     20.66 o 
  -1   5  19      143.24      136.09     20.48 o 
   0   5  19        3.79       -1.30     12.17 o 
   1   5  19       99.45       89.76     22.26 o 
   2   5  19       61.21       51.11     18.84 o 
   3   5  19        1.25        4.31     15.12 o 
   4   5  19      126.65       97.70     22.31 o 
   5   5  19        9.34      -31.27     17.40 o 
  -1   6  19      180.86      197.12     32.96 o 
   0   6  19      171.09      180.25     23.14 o 
   1   6  19        3.69       -7.63     13.19 o 
   2   6  19       56.28       74.52     19.34 o 
   3   6  19        7.75       -2.40     14.43 o 
   4   6  19      107.38      133.70     23.82 o 
   5   6  19        5.43       -6.62     16.97 o 
  -1   7  19        5.08       -0.09     12.91 o 
   0   7  19      274.46      294.26     28.11 o 
   1   7  19       69.42       70.10     19.65 o 
   2   7  19        0.27       -9.57     14.31 o 
   3   7  19       10.57        7.75     14.73 o 
   4   7  19      143.43      146.79     25.80 o 
   5   7  19        6.21        0.48     21.15 o 
   0   8  19      368.05      408.43     32.33 o 
   1   8  19       72.42       69.18     20.02 o 
   2   8  19       54.11       50.29     18.50 o 
   3   8  19       15.39       15.72     18.69 o 
   4   8  19      281.54      281.05     31.42 o 
   0   9  19      224.98      247.52     27.35 o 
   1   9  19        7.62       28.13     15.02 o 
   2   9  19      104.34      134.51     29.06 o 
   3   9  19      219.83      253.85     25.72 o 
   4   9  19       84.88       84.13     22.87 o 
   1  10  19       83.23       75.14     20.51 o 
   2  10  19       74.84       48.74     20.20 o 
   3  10  19       21.56       35.33     16.21 o 
                                                 
